# Supplementary material for: 2-[1-(tert-But­oxy­carbonyl)­pyrrolidin-2-yl]-4,4,5,5-tetra­methyl-4,5-dihydro-1H-imidazole-1-oxyl 3-oxide
Source: Acta Crystallogr Sect E Struct Rep Online. 2010 Jul 7;66(Pt 8):o1954. doi: 10.1107/S1600536810020672 (PMC3007227; doi:10.1107/S1600536810020672)
Supplement: Supplementary file 1 [file e-66-o1954-sup1.cif]

##############################################################################
###                                                                        ###
###        Electronic paper (Acta Crystallographica Section E)             ###
###                                                                        ###
##############################################################################
#                                                                            #
# This CIF contains the data in a paper accepted for publication in Acta     #
# Crystallographica Section E. It conforms to the requirements of Notes      #
# for Authors for Section E, and has been peer reviewed under the auspices   #
# of the IUCr Commission on Journals.                                        #
#                                                                            #
# Full details of the Crystallographic Information File format               #
# are given in the paper "The Crystallographic Information File (CIF):       #
# a New Standard Archive File for Crystallography" by S. R. Hall, F. H.      #
# Allen and I. D. Brown [Acta Cryst. (1991), A47, 655-685].                  #
#                                                                            #
# The current version of the core CIF dictionary is obtainable from          #
# ftp://ftp.iucr.org/pub/cif_core.dic. The current version number is 2.4.    #
#                                                                            #
# Software is freely available for graphical display of the structure(s) in  #
# this CIF.  For information consult the CIF home page http://www.iucr.org/  #
# cif/home.html                                                              #
#                                                                            #
# This file may be used for bona fide research purposes within the           #
# scientific community so long as proper attribution is given to the journal # 
# article from which it was obtained.                                        #
#                                                                            #
##############################################################################
                                             
data_I
_audit_creation_method     SHELXL-97
_chemical_name_systematic
;
2-[1-(<i>tert</i>-Butoxycarbonyl)pyrrolidin-2-yl]-4,4,5,5-tetramethyl-4,5-
dihydro-1<i>H</i>-imidazole-1-oxyl 3-oxide
;
_chemical_name_common     ?
_chemical_formula_moiety     'C16 H28 N3 O4'
_chemical_formula_sum     'C16 H28 N3 O4'
_chemical_formula_iupac     'C16 H28 N3 O4'
_chemical_formula_weight     326.41
_chemical_melting_point     ?
_symmetry_cell_setting     monoclinic
_symmetry_space_group_name_H-M     'P 21'
_symmetry_space_group_name_Hall     'P 2yb'
loop_
    _symmetry_equiv_pos_as_xyz
    'x, y, z'
    '-x, y+1/2, -z'
_cell_length_a     6.1016(12)
_cell_length_b     10.392(2)
_cell_length_c     14.488(3)
_cell_angle_alpha     90.00
_cell_angle_beta     101.312(3)
_cell_angle_gamma     90.00
_cell_volume     900.8(3)
_cell_formula_units_Z     2
_cell_measurement_reflns_used     1546
_cell_measurement_theta_min     2.43
_cell_measurement_theta_max     21.61
_cell_measurement_temperature     296(2)
_exptl_crystal_description     block
_exptl_crystal_colour     red
_exptl_crystal_size_max     0.36
_exptl_crystal_size_mid     0.28
_exptl_crystal_size_min     0.17
_exptl_crystal_density_diffrn     1.203
_exptl_crystal_density_meas     ?
_exptl_crystal_density_method     'not measured'
_exptl_crystal_F_000     354
_exptl_absorpt_coefficient_mu     0.087
_exptl_absorpt_correction_type     none
_exptl_absorpt_correction_T_min     0.9697
_exptl_absorpt_correction_T_max     0.9858
_exptl_special_details
;
The absolute structure cannot be determined beacuse there are no atoms
heaver than silicon in the molecular.
;
_diffrn_ambient_temperature     296(2)
_diffrn_radiation_type     MoK\a
_diffrn_radiation_wavelength     0.71073
_diffrn_radiation_source     'fine-focus sealed tube'
_diffrn_radiation_monochromator     graphite
_diffrn_measurement_device_type     'Bruker SMART CCD area-detector'
_diffrn_measurement_method     'phi and omega scans'
_diffrn_detector_area_resol_mean     ?
_diffrn_reflns_number     4494
_diffrn_reflns_av_R_equivalents     0.0475
_diffrn_reflns_av_sigmaI/netI     0.0463
_diffrn_reflns_theta_min     2.43
_diffrn_reflns_theta_max     25.05
_diffrn_reflns_theta_full     25.05
_diffrn_measured_fraction_theta_max     0.998
_diffrn_measured_fraction_theta_full     0.998
_diffrn_reflns_limit_h_min     -7
_diffrn_reflns_limit_h_max     7
_diffrn_reflns_limit_k_min     -6
_diffrn_reflns_limit_k_max     12
_diffrn_reflns_limit_l_min     -16
_diffrn_reflns_limit_l_max     17
_diffrn_standards_number     0
_diffrn_standards_interval_count     0
_diffrn_standards_interval_time     0
_diffrn_standards_decay_%     0
_refine_special_details
;
 Refinement of F^2^ against ALL reflections.  The weighted R-factor wR and
 goodness of fit S are based on F^2^, conventional R-factors R are based
 on F, with F set to zero for negative F^2^. The threshold expression of
 F^2^ > 2sigma(F^2^) is used only for calculating R-factors(gt) etc. and is
 not relevant to the choice of reflections for refinement.  R-factors based
 on F^2^ are statistically about twice as large as those based on F, and R-
 factors based on ALL data will be even larger.
;
_reflns_number_total     1686
_reflns_number_gt     1347
_reflns_threshold_expression     >2sigma(I)
_refine_ls_structure_factor_coef     Fsqd
_refine_ls_matrix_type     full
_refine_ls_R_factor_all     0.0508
_refine_ls_R_factor_gt     0.0424
_refine_ls_wR_factor_gt     0.1003
_refine_ls_wR_factor_ref     0.1040
_refine_ls_goodness_of_fit_ref     0.973
_refine_ls_restrained_S_all     0.973
_refine_ls_number_reflns     1686
_refine_ls_number_parameters     215
_refine_ls_number_restraints     1
_refine_ls_hydrogen_treatment     constr
_refine_ls_weighting_scheme     calc
_refine_ls_weighting_details
         'calc w=1/[\s^2^(Fo^2^)+(0.0673P)^2^+0.0000P] where P=(Fo^2^+2Fc^2^)/3'
_atom_sites_solution_hydrogens     geom
_atom_sites_solution_primary     direct
_atom_sites_solution_secondary     difmap
_refine_ls_shift/su_max     0.000
_refine_ls_shift/su_mean     0.000
_refine_diff_density_max     0.182
_refine_diff_density_min     -0.195
_refine_ls_extinction_method     SHELXL
_refine_ls_extinction_coef     0.022(5)
_refine_ls_extinction_expression
                                  'Fc^*^=kFc[1+0.001xFc^2^\l^3^/sin(2\q)]^-1/4^'
loop_
    _atom_type_symbol
    _atom_type_description
    _atom_type_scat_dispersion_real
    _atom_type_scat_dispersion_imag
    _atom_type_scat_source
    'C' 'C' 0.0033 0.0016
                         'International Tables Vol C Tables 4.2.6.8 and 6.1.1.4'
    'H' 'H' 0.0000 0.0000
                         'International Tables Vol C Tables 4.2.6.8 and 6.1.1.4'
    'N' 'N' 0.0061 0.0033
                         'International Tables Vol C Tables 4.2.6.8 and 6.1.1.4'
    'O' 'O' 0.0106 0.0060
                         'International Tables Vol C Tables 4.2.6.8 and 6.1.1.4'
_computing_data_collection     'APEX2 (Bruker, 2007)'
_computing_cell_refinement     'SAINT (Bruker, 2007)'
_computing_data_reduction     'SAINT (Bruker, 2007)'
_computing_structure_solution     'SHELXS97 (Sheldrick, 2008)'
_computing_structure_refinement     'SHELXL97 (Sheldrick, 2008)'
_computing_molecular_graphics
   'ORTEPIII (Burnett & Johnson, 1996) and ORTEP-3 for Windows (Farrugia, 1997)'
_computing_publication_material
                              'SHELXTL (Sheldrick, 2008) and PLATON (Spek,2009)'
loop_
    _atom_site_type_symbol
    _atom_site_label
    _atom_site_fract_x
    _atom_site_fract_y
    _atom_site_fract_z
    _atom_site_U_iso_or_equiv
    _atom_site_adp_type
    _atom_site_calc_flag
    _atom_site_refinement_flags
    _atom_site_occupancy
    _atom_site_disorder_assembly
    _atom_site_disorder_group
    N N1 0.0929(4) 0.3494(3) 0.78508(14) 0.0442(6) Uani d . 1 . .
    N N2 0.3330(4) 0.4804(2) 0.86782(15) 0.0434(6) Uani d . 1 . .
    N N3 0.1712(4) 0.6757(2) 0.71424(15) 0.0471(6) Uani d . 1 . .
    O O1 0.3991(4) 0.7310(3) 0.61493(15) 0.0669(7) Uani d . 1 . .
    O O2 -0.0793(3) 0.3080(2) 0.72759(14) 0.0615(6) Uani d . 1 . .
    O O3 0.4286(4) 0.5857(2) 0.90224(15) 0.0621(6) Uani d . 1 . .
    O O4 0.2361(4) 0.5320(2) 0.61039(13) 0.0575(6) Uani d . 1 . .
    C C1 0.2011(6) 0.3558(4) 0.5093(2) 0.0656(9) Uani d . 1 . .
    H H1A 0.2562 0.3044 0.5640 0.098 Uiso calc R 1 . .
    H H1B 0.2408 0.3160 0.4550 0.098 Uiso calc R 1 . .
    H H1C 0.0414 0.3625 0.5004 0.098 Uiso calc R 1 . .
    C C2 0.5524(6) 0.4831(4) 0.5354(3) 0.0718(10) Uani d . 1 . .
    H H2A 0.6115 0.5689 0.5434 0.108 Uiso calc R 1 . .
    H H2B 0.5934 0.4448 0.4809 0.108 Uiso calc R 1 . .
    H H2C 0.6123 0.4327 0.5900 0.108 Uiso calc R 1 . .
    C C3 0.1978(7) 0.5764(4) 0.4421(2) 0.0799(12) Uani d . 1 . .
    H H3A 0.0387 0.5782 0.4375 0.120 Uiso calc R 1 . .
    H H3B 0.2316 0.5450 0.3842 0.120 Uiso calc R 1 . .
    H H3C 0.2569 0.6617 0.4541 0.120 Uiso calc R 1 . .
    C C4 0.3028(5) 0.4878(3) 0.52248(18) 0.0488(8) Uani d . 1 . .
    C C5 0.2803(5) 0.6526(3) 0.64280(19) 0.0482(7) Uani d . 1 . .
    C C6 0.1631(6) 0.8032(3) 0.7549(2) 0.0556(8) Uani d . 1 . .
    H H6A 0.1705 0.8699 0.7088 0.067 Uiso calc R 1 . .
    H H6B 0.2842 0.8153 0.8086 0.067 Uiso calc R 1 . .
    C C7 -0.0620(7) 0.8035(3) 0.7848(3) 0.0690(10) Uani d . 1 . .
    H H9A -0.0623 0.8630 0.8364 0.083 Uiso calc R 1 . .
    H H9B -0.1810 0.8269 0.7327 0.083 Uiso calc R 1 . .
    C C8 -0.0877(6) 0.6663(3) 0.8153(2) 0.0576(9) Uani d . 1 . .
    H H10A -0.2443 0.6437 0.8084 0.069 Uiso calc R 1 . .
    H H10B -0.0150 0.6542 0.8806 0.069 Uiso calc R 1 . .
    C C9 0.0256(4) 0.5839(3) 0.74985(18) 0.0417(7) Uani d . 1 . .
    H H11 -0.0878 0.5518 0.6974 0.050 Uiso calc R 1 . .
    C C10 0.1523(4) 0.4731(3) 0.79995(17) 0.0385(6) Uani d . 1 . .
    C C11 0.2665(5) 0.2596(3) 0.8383(2) 0.0506(8) Uani d . 1 . .
    C C12 0.4042(6) 0.2131(4) 0.7676(2) 0.0705(11) Uani d . 1 . .
    H H15A 0.3088 0.1683 0.7172 0.106 Uiso calc R 1 . .
    H H15B 0.5194 0.1560 0.7983 0.106 Uiso calc R 1 . .
    H H15C 0.4709 0.2856 0.7427 0.106 Uiso calc R 1 . .
    C C13 0.1549(6) 0.1467(4) 0.8763(3) 0.0692(10) Uani d . 1 . .
    H H16A 0.0599 0.1775 0.9170 0.104 Uiso calc R 1 . .
    H H16B 0.2669 0.0909 0.9110 0.104 Uiso calc R 1 . .
    H H16C 0.0670 0.0999 0.8249 0.104 Uiso calc R 1 . .
    C C14 0.3947(4) 0.3532(3) 0.91403(18) 0.0450(7) Uani d . 1 . .
    C C15 0.6454(5) 0.3379(4) 0.9356(2) 0.0635(9) Uani d . 1 . .
    H H18A 0.7020 0.3464 0.8786 0.095 Uiso calc R 1 . .
    H H18B 0.6833 0.2544 0.9625 0.095 Uiso calc R 1 . .
    H H18C 0.7105 0.4031 0.9795 0.095 Uiso calc R 1 . .
    C C16 0.3053(5) 0.3565(4) 1.00551(19) 0.0596(9) Uani d . 1 . .
    H H17A 0.1457 0.3658 0.9911 0.089 Uiso calc R 1 . .
    H H17B 0.3702 0.4279 1.0432 0.089 Uiso calc R 1 . .
    H H17C 0.3439 0.2778 1.0396 0.089 Uiso calc R 1 . .
loop_
    _atom_site_aniso_label
    _atom_site_aniso_U_11
    _atom_site_aniso_U_22
    _atom_site_aniso_U_33
    _atom_site_aniso_U_12
    _atom_site_aniso_U_13
    _atom_site_aniso_U_23
    N1 0.0490(13) 0.0398(15) 0.0440(12) -0.0025(12) 0.0091(10) 0.0019(11)
    N2 0.0451(13) 0.0403(15) 0.0455(12) -0.0073(13) 0.0104(10) 0.0000(12)
    N3 0.0717(15) 0.0350(13) 0.0405(11) -0.0039(13) 0.0252(11) -0.0009(11)
    O1 0.0936(17) 0.0510(14) 0.0679(13) -0.0193(14) 0.0449(12) -0.0023(12)
    O2 0.0602(12) 0.0519(15) 0.0653(12) -0.0125(11) -0.0050(10) -0.0020(11)
    O3 0.0670(13) 0.0529(15) 0.0627(12) -0.0176(13) 0.0034(10) -0.0058(12)
    O4 0.0907(15) 0.0449(13) 0.0470(11) -0.0064(13) 0.0380(10) -0.0074(10)
    C1 0.087(2) 0.058(2) 0.0559(17) -0.002(2) 0.0249(15) -0.0131(17)
    C2 0.072(2) 0.069(3) 0.078(2) 0.002(2) 0.0212(16) -0.020(2)
    C3 0.113(3) 0.077(3) 0.0487(17) 0.017(2) 0.0119(17) 0.0065(19)
    C4 0.0631(17) 0.052(2) 0.0350(13) 0.0042(16) 0.0191(11) -0.0044(14)
    C5 0.0683(19) 0.0390(18) 0.0405(13) -0.0040(16) 0.0183(13) -0.0013(14)
    C6 0.085(2) 0.0382(17) 0.0477(15) -0.0046(18) 0.0227(15) -0.0050(14)
    C7 0.102(3) 0.048(2) 0.0658(19) 0.009(2) 0.0381(18) 0.0000(17)
    C8 0.072(2) 0.051(2) 0.0579(17) 0.0066(18) 0.0331(15) 0.0045(16)
    C9 0.0506(15) 0.0379(16) 0.0382(12) -0.0024(14) 0.0123(11) 0.0002(13)
    C10 0.0457(14) 0.0363(16) 0.0358(12) -0.0047(14) 0.0141(11) 0.0014(13)
    C11 0.0507(17) 0.043(2) 0.0583(17) 0.0013(15) 0.0113(13) 0.0030(14)
    C12 0.073(2) 0.069(3) 0.072(2) 0.013(2) 0.0214(17) -0.014(2)
    C13 0.077(2) 0.045(2) 0.084(2) -0.0033(19) 0.0152(18) 0.0179(19)
    C14 0.0482(15) 0.0446(18) 0.0428(14) 0.0008(15) 0.0104(11) 0.0058(14)
    C15 0.0514(16) 0.071(3) 0.0672(18) 0.0057(18) 0.0081(14) 0.0002(19)
    C16 0.0642(17) 0.071(2) 0.0466(15) 0.0057(19) 0.0187(13) 0.0097(17)
_geom_special_details
;
 All esds (except the esd in the dihedral angle between two l.s. planes)
 are estimated using the full covariance matrix.  The cell esds are taken
 into account individually in the estimation of esds in distances, angles
 and torsion angles; correlations between esds in cell parameters are only
 used when they are defined by crystal symmetry.  An approximate (isotropic)
 treatment of cell esds is used for estimating esds involving l.s. planes.
;
loop_
    _geom_bond_atom_site_label_1
    _geom_bond_atom_site_label_2
    _geom_bond_site_symmetry_2
    _geom_bond_distance
    _geom_bond_publ_flag
    N1 O2 . 1.281(3) ?
    N1 C10 . 1.341(4) ?
    N1 C11 . 1.506(4) ?
    N2 O3 . 1.293(3) ?
    N2 C10 . 1.328(3) ?
    N2 C14 . 1.495(4) ?
    N3 C5 . 1.357(4) ?
    N3 C6 . 1.455(4) ?
    N3 C9 . 1.464(4) ?
    O1 C5 . 1.211(4) ?
    O4 C5 . 1.347(4) ?
    O4 C4 . 1.484(3) ?
    C1 C4 . 1.502(5) ?
    C1 H1A . 0.9600 ?
    C1 H1B . 0.9600 ?
    C1 H1C . 0.9600 ?
    C2 C4 . 1.499(5) ?
    C2 H2A . 0.9600 ?
    C2 H2B . 0.9600 ?
    C2 H2C . 0.9600 ?
    C3 C4 . 1.523(4) ?
    C3 H3A . 0.9600 ?
    C3 H3B . 0.9600 ?
    C3 H3C . 0.9600 ?
    C6 C7 . 1.518(5) ?
    C6 H6A . 0.9700 ?
    C6 H6B . 0.9700 ?
    C7 C8 . 1.511(5) ?
    C7 H9A . 0.9700 ?
    C7 H9B . 0.9700 ?
    C8 C9 . 1.538(4) ?
    C8 H10A . 0.9700 ?
    C8 H10B . 0.9700 ?
    C9 C10 . 1.494(4) ?
    C9 H11 . 0.9800 ?
    C11 C13 . 1.513(5) ?
    C11 C12 . 1.526(4) ?
    C11 C14 . 1.557(4) ?
    C12 H15A . 0.9600 ?
    C12 H15B . 0.9600 ?
    C12 H15C . 0.9600 ?
    C13 H16A . 0.9600 ?
    C13 H16B . 0.9600 ?
    C13 H16C . 0.9600 ?
    C14 C15 . 1.509(4) ?
    C14 C16 . 1.529(4) ?
    C15 H18A . 0.9600 ?
    C15 H18B . 0.9600 ?
    C15 H18C . 0.9600 ?
    C16 H17A . 0.9600 ?
    C16 H17B . 0.9600 ?
    C16 H17C . 0.9600 ?
loop_
    _geom_angle_atom_site_label_1
    _geom_angle_atom_site_label_2
    _geom_angle_atom_site_label_3
    _geom_angle_site_symmetry_1
    _geom_angle_site_symmetry_3
    _geom_angle
    _geom_angle_publ_flag
    O2 N1 C10 . . 126.0(2) ?
    O2 N1 C11 . . 122.0(3) ?
    C10 N1 C11 . . 111.8(2) ?
    O3 N2 C10 . . 125.4(2) ?
    O3 N2 C14 . . 121.35(19) ?
    C10 N2 C14 . . 112.4(2) ?
    C5 N3 C6 . . 122.0(3) ?
    C5 N3 C9 . . 125.2(2) ?
    C6 N3 C9 . . 112.3(2) ?
    C5 O4 C4 . . 121.2(2) ?
    C4 C1 H1A . . 109.5 ?
    C4 C1 H1B . . 109.5 ?
    H1A C1 H1B . . 109.5 ?
    C4 C1 H1C . . 109.5 ?
    H1A C1 H1C . . 109.5 ?
    H1B C1 H1C . . 109.5 ?
    C4 C2 H2A . . 109.5 ?
    C4 C2 H2B . . 109.5 ?
    H2A C2 H2B . . 109.5 ?
    C4 C2 H2C . . 109.5 ?
    H2A C2 H2C . . 109.5 ?
    H2B C2 H2C . . 109.5 ?
    C4 C3 H3A . . 109.5 ?
    C4 C3 H3B . . 109.5 ?
    H3A C3 H3B . . 109.5 ?
    C4 C3 H3C . . 109.5 ?
    H3A C3 H3C . . 109.5 ?
    H3B C3 H3C . . 109.5 ?
    O4 C4 C2 . . 110.3(2) ?
    O4 C4 C1 . . 102.5(2) ?
    C2 C4 C1 . . 111.7(3) ?
    O4 C4 C3 . . 108.9(3) ?
    C2 C4 C3 . . 112.3(3) ?
    C1 C4 C3 . . 110.7(3) ?
    O1 C5 O4 . . 127.0(3) ?
    O1 C5 N3 . . 123.4(3) ?
    O4 C5 N3 . . 109.6(3) ?
    N3 C6 C7 . . 102.8(3) ?
    N3 C6 H6A . . 111.2 ?
    C7 C6 H6A . . 111.2 ?
    N3 C6 H6B . . 111.2 ?
    C7 C6 H6B . . 111.2 ?
    H6A C6 H6B . . 109.1 ?
    C8 C7 C6 . . 103.5(3) ?
    C8 C7 H9A . . 111.1 ?
    C6 C7 H9A . . 111.1 ?
    C8 C7 H9B . . 111.1 ?
    C6 C7 H9B . . 111.1 ?
    H9A C7 H9B . . 109.0 ?
    C7 C8 C9 . . 105.0(2) ?
    C7 C8 H10A . . 110.7 ?
    C9 C8 H10A . . 110.7 ?
    C7 C8 H10B . . 110.7 ?
    C9 C8 H10B . . 110.7 ?
    H10A C8 H10B . . 108.8 ?
    N3 C9 C10 . . 112.4(2) ?
    N3 C9 C8 . . 103.4(2) ?
    C10 C9 C8 . . 112.4(2) ?
    N3 C9 H11 . . 109.5 ?
    C10 C9 H11 . . 109.5 ?
    C8 C9 H11 . . 109.5 ?
    N2 C10 N1 . . 109.4(2) ?
    N2 C10 C9 . . 126.2(3) ?
    N1 C10 C9 . . 124.3(2) ?
    N1 C11 C13 . . 110.2(2) ?
    N1 C11 C12 . . 106.1(2) ?
    C13 C11 C12 . . 110.2(3) ?
    N1 C11 C14 . . 100.3(2) ?
    C13 C11 C14 . . 115.4(3) ?
    C12 C11 C14 . . 113.9(2) ?
    C11 C12 H15A . . 109.5 ?
    C11 C12 H15B . . 109.5 ?
    H15A C12 H15B . . 109.5 ?
    C11 C12 H15C . . 109.5 ?
    H15A C12 H15C . . 109.5 ?
    H15B C12 H15C . . 109.5 ?
    C11 C13 H16A . . 109.5 ?
    C11 C13 H16B . . 109.5 ?
    H16A C13 H16B . . 109.5 ?
    C11 C13 H16C . . 109.5 ?
    H16A C13 H16C . . 109.5 ?
    H16B C13 H16C . . 109.5 ?
    N2 C14 C15 . . 110.0(3) ?
    N2 C14 C16 . . 105.5(3) ?
    C15 C14 C16 . . 110.0(2) ?
    N2 C14 C11 . . 100.9(2) ?
    C15 C14 C11 . . 115.4(3) ?
    C16 C14 C11 . . 114.1(2) ?
    C14 C15 H18A . . 109.5 ?
    C14 C15 H18B . . 109.5 ?
    H18A C15 H18B . . 109.5 ?
    C14 C15 H18C . . 109.5 ?
    H18A C15 H18C . . 109.5 ?
    H18B C15 H18C . . 109.5 ?
    C14 C16 H17A . . 109.5 ?
    C14 C16 H17B . . 109.5 ?
    H17A C16 H17B . . 109.5 ?
    C14 C16 H17C . . 109.5 ?
    H17A C16 H17C . . 109.5 ?
    H17B C16 H17C . . 109.5 ?
loop_
    _geom_torsion_atom_site_label_1
    _geom_torsion_atom_site_label_2
    _geom_torsion_atom_site_label_3
    _geom_torsion_atom_site_label_4
    _geom_torsion_site_symmetry_1
    _geom_torsion_site_symmetry_2
    _geom_torsion_site_symmetry_3
    _geom_torsion_site_symmetry_4
    _geom_torsion
    _geom_torsion_publ_flag
    C5 O4 C4 C2 . . . . 66.4(4) ?
    C5 O4 C4 C1 . . . . -174.5(3) ?
    C5 O4 C4 C3 . . . . -57.3(4) ?
    C4 O4 C5 O1 . . . . -10.5(5) ?
    C4 O4 C5 N3 . . . . 169.9(2) ?
    C6 N3 C5 O1 . . . . 8.7(5) ?
    C9 N3 C5 O1 . . . . 179.8(3) ?
    C6 N3 C5 O4 . . . . -171.7(3) ?
    C9 N3 C5 O4 . . . . -0.7(4) ?
    C5 N3 C6 C7 . . . . 148.7(3) ?
    C9 N3 C6 C7 . . . . -23.4(3) ?
    N3 C6 C7 C8 . . . . 34.8(3) ?
    C6 C7 C8 C9 . . . . -34.1(3) ?
    C5 N3 C9 C10 . . . . 69.1(3) ?
    C6 N3 C9 C10 . . . . -119.1(3) ?
    C5 N3 C9 C8 . . . . -169.4(3) ?
    C6 N3 C9 C8 . . . . 2.4(3) ?
    C7 C8 C9 N3 . . . . 19.9(3) ?
    C7 C8 C9 C10 . . . . 141.4(3) ?
    O3 N2 C10 N1 . . . . -177.0(2) ?
    C14 N2 C10 N1 . . . . -7.4(3) ?
    O3 N2 C10 C9 . . . . 0.5(4) ?
    C14 N2 C10 C9 . . . . 170.0(2) ?
    O2 N1 C10 N2 . . . . 176.7(2) ?
    C11 N1 C10 N2 . . . . -8.6(3) ?
    O2 N1 C10 C9 . . . . -0.8(4) ?
    C11 N1 C10 C9 . . . . 173.9(2) ?
    N3 C9 C10 N2 . . . . 50.4(3) ?
    C8 C9 C10 N2 . . . . -65.8(4) ?
    N3 C9 C10 N1 . . . . -132.5(3) ?
    C8 C9 C10 N1 . . . . 111.3(3) ?
    O2 N1 C11 C13 . . . . -43.4(4) ?
    C10 N1 C11 C13 . . . . 141.6(3) ?
    O2 N1 C11 C12 . . . . 75.8(3) ?
    C10 N1 C11 C12 . . . . -99.2(3) ?
    O2 N1 C11 C14 . . . . -165.5(2) ?
    C10 N1 C11 C14 . . . . 19.5(3) ?
    O3 N2 C14 C15 . . . . -48.6(3) ?
    C10 N2 C14 C15 . . . . 141.3(2) ?
    O3 N2 C14 C16 . . . . 70.0(3) ?
    C10 N2 C14 C16 . . . . -100.1(3) ?
    O3 N2 C14 C11 . . . . -171.0(2) ?
    C10 N2 C14 C11 . . . . 19.0(3) ?
    N1 C11 C14 N2 . . . . -21.2(2) ?
    C13 C11 C14 N2 . . . . -139.5(3) ?
    C12 C11 C14 N2 . . . . 91.6(3) ?
    N1 C11 C14 C15 . . . . -139.7(3) ?
    C13 C11 C14 C15 . . . . 102.0(3) ?
    C12 C11 C14 C15 . . . . -26.8(4) ?
    N1 C11 C14 C16 . . . . 91.4(3) ?
    C13 C11 C14 C16 . . . . -26.9(4) ?
    C12 C11 C14 C16 . . . . -155.7(3) ?
loop_
    _geom_hbond_atom_site_label_D
    _geom_hbond_atom_site_label_H
    _geom_hbond_atom_site_label_A
    _geom_hbond_site_symmetry_A
    _geom_hbond_distance_DH
    _geom_hbond_distance_HA
    _geom_hbond_distance_DA
    _geom_hbond_angle_DHA
    _geom_hbond_publ_flag
    C2 H2A O1 . 0.96 2.47 3.043(5) 118 yes
    C3 H3C O1 . 0.96 2.43 3.025(4) 120 yes
    C9 H11 O2 . 0.98 2.57 2.942(4) 102 no
    C16 H17C O3 2_647 0.96 2.48 3.390(4) 157 yes
data_global
_journal_date_recd_electronic     2010-05-13
_journal_date_accepted     2010-05-31
_journal_name_full     'Acta Crystallographica, Section E'
_journal_year     2010
_journal_volume     66
_journal_issue      8
_journal_page_first     o1954
_journal_page_last     o1954
_journal_paper_category     QO
_journal_coeditor_code     DN2566
_publ_contact_author_name     'Prof. Sun, Xiao-Li'
_publ_contact_author_address
;
Department of Chemistry
School of Pharmacy
Fourth Military Medical University
Changle West Road 17, 710032, Xi-An
China
;
_publ_contact_author_email     'xiaoli_sun@yahoo.cn'
_publ_contact_author_fax     '+86-29-8477-6945'
_publ_contact_author_phone     '+86-29-8477-4470'
_publ_section_title
;\
2-[1-(<i>tert</i>-Butoxycarbonyl)pyrrolidin-2-yl]-4,4,5,5-tetramethyl-4,5-\
dihydro-1<i>H</i>-imidazole-1-oxyl 3-oxide
;
loop_
    _publ_author_name
    _publ_author_address
    'Jiang, Ru'
;
Department of Chemistry
School of Pharmacy
Fourth Military Medical University
Changle West Road 17, 710032, Xi-An
People's Republic of China
;
    'Wang, Hai-Bo'
;
Department of Chemistry
School of Pharmacy
Fourth Military Medical University
Changle West Road 17, 710032, Xi-An
People's Republic of China
;
    'Gao, Peng'
;
Department of Chemistry
School of Pharmacy
Fourth Military Medical University
Changle West Road 17, 710032, Xi-An
People's Republic of China
;
    'Jing, Lin-Lin'
;
Department of Chemistry
School of Pharmacy
Fourth Military Medical University
Changle West Road 17, 710032, Xi-An
People's Republic of China
;
    'Sun, Xiao-Li'
;
Department of Chemistry
School of Pharmacy
Fourth Military Medical University
Changle West Road 17, 710032, Xi-An
People's Republic of China
;
