# Supplementary material for: 2-[1-(tert-But­oxy­carbonyl)­pyrrolidin-2-yl]-4,4,5,5-tetra­methyl-4,5-dihydro-1H-imidazole-1-oxyl 3-oxide
Source: Acta Crystallogr Sect E Struct Rep Online. 2010 Jul 7;66(Pt 8):o1954. doi: 10.1107/S1600536810020672 (PMC3007227; doi:10.1107/S1600536810020672)
Supplement: Supplementary file 2 [file e-66-o1954-Isup2.hkl]

# 
# h,k,l, Fc-squared, Fo-squared, sigma(Fo-squared) and status flag 
# 
data_I 
_shelx_title ' xb3118 in P2(1)' 
_shelx_refln_list_code          4 
_shelx_F_calc_maximum       80.64 
_exptl_crystal_F_000       354.00 
_reflns_d_resolution_high  0.8394 
 
loop_ 
 _symmetry_equiv_pos_as_xyz 
 'x, y, z' 
 '-x, y+1/2, -z' 
 
_cell_length_a     6.1016 
_cell_length_b    10.3921 
_cell_length_c    14.4884 
_cell_angle_alpha  90.000 
_cell_angle_beta  101.312 
_cell_angle_gamma  90.000 
 
_shelx_F_squared_multiplier     1.000 
 
loop_ 
 _refln_index_h 
 _refln_index_k 
 _refln_index_l 
 _refln_F_squared_calc 
 _refln_F_squared_meas 
 _refln_F_squared_sigma 
 _refln_observed_status 
   1   0   0      109.06       83.91      2.10 o 
   2   0   0      627.96      551.74     11.53 o 
   3   0   0       22.77       26.65      0.99 o 
   4   0   0      119.02      111.16      2.55 o 
   5   0   0        0.04       -0.06      1.02 o 
   6   0   0        3.73        5.87      2.66 o 
   7   0   0        1.77        1.65      3.27 o 
   1   1   0     3931.97     3626.53     73.96 o 
   2   1   0       93.84       77.82      1.32 o 
   3   1   0       83.73       77.25      1.30 o 
   4   1   0       34.51       30.04      0.87 o 
   5   1   0        2.12        1.49      0.68 o 
   6   1   0        2.38        2.64      1.90 o 
   7   1   0        6.24        8.02      2.62 o 
   0   2   0      720.02      647.44     19.84 o 
   1   2   0      264.48      250.95      9.21 o 
   2   2   0       54.56       49.28      1.16 o 
   3   2   0       72.79       75.38      1.45 o 
   4   2   0      116.88      122.89      3.42 o 
   5   2   0       26.44       28.99      1.27 o 
   6   2   0       22.26       19.71      2.49 o 
   7   2   0        7.59       12.34      4.89 o 
   1   3   0      152.97      161.63      7.83 o 
   2   3   0       98.09       98.90      2.16 o 
   3   3   0       37.32       42.15      1.28 o 
   4   3   0       49.90       47.03      2.01 o 
   5   3   0      103.39      121.47      6.13 o 
   6   3   0        0.02       -0.09      1.45 o 
   0   4   0      975.47      940.79     21.45 o 
   1   4   0      744.50      729.93     34.96 o 
   2   4   0       44.20       49.62      2.51 o 
   3   4   0       17.24       18.80      2.25 o 
   4   4   0       18.31       19.29      1.19 o 
   5   4   0        1.78        0.90      0.82 o 
   6   4   0        7.96        5.88      2.19 o 
   1   5   0      128.41      132.54      3.24 o 
   2   5   0       36.20       40.00      3.81 o 
   3   5   0      301.31      315.76     32.27 o 
   4   5   0       25.23       27.32      6.04 o 
   5   5   0       31.51       29.75      2.97 o 
   6   5   0        6.73        6.78      2.28 o 
   0   6   0      883.85      910.32     21.06 o 
   1   6   0      232.78      223.66      4.66 o 
   2   6   0      118.96      123.41     14.40 o 
   3   6   0        5.55        4.17      1.43 o 
   4   6   0       48.38       47.82      6.47 o 
   5   6   0       45.53       47.82     14.86 o 
   6   6   0        6.90        4.78      2.49 o 
   1   7   0       91.15       93.37      2.98 o 
   2   7   0       24.12       23.09      2.29 o 
   3   7   0       73.66       83.60     12.45 o 
   4   7   0       30.78       29.62      5.67 o 
   5   7   0        8.57        7.51      2.32 o 
   0   8   0      147.74      141.92      4.45 o 
   1   8   0      218.30      209.04     12.85 o 
   2   8   0       93.07       92.47      8.59 o 
   3   8   0       45.51       47.82      2.87 o 
   4   8   0       30.35       32.19      2.80 o 
   5   8   0        7.56        4.55      2.20 o 
   1   9   0      132.52      136.45      7.29 o 
   2   9   0       47.98       47.25      3.92 o 
   3   9   0       20.25       20.45      2.46 o 
   4   9   0       11.61       12.90      2.54 o 
   0  10   0       74.15       68.87      3.53 o 
   1  10   0        4.89        2.83      1.66 o 
   2  10   0       31.25       30.39      2.77 o 
   3  10   0        0.94        1.65      2.24 o 
   4  10   0        0.38       -0.09      2.40 o 
   1  11   0        7.34        6.98      1.94 o 
   2  11   0       12.76       12.59      2.15 o 
   3  11   0        0.53        0.25      2.52 o 
   0  12   0       26.33       30.32      5.14 o 
   1  12   0        0.09        0.42      2.23 o 
  -7   0   1        0.28        1.47      3.28 o 
  -6   0   1        7.05        9.92      2.82 o 
  -5   0   1        0.80        0.17      1.06 o 
  -4   0   1        0.07        0.66      0.61 o 
  -3   0   1      289.63      264.37      7.21 o 
  -2   0   1      665.00      541.20     12.40 o 
  -1   0   1     5661.26     5453.27    121.92 o 
   1   0   1     3712.47     3321.52     94.81 o 
   2   0   1        0.39        0.17      0.33 o 
   3   0   1      109.06      104.91      2.30 o 
   4   0   1      466.94      442.47     10.56 o 
   5   0   1       27.59       34.39      1.84 o 
   6   0   1        0.09        0.64      1.46 o 
  -7   1   1        4.97        5.95      2.61 o 
  -6   1   1       20.95       21.95      4.58 o 
  -5   1   1        8.72        8.93      0.80 o 
  -4   1   1       22.63       23.10      0.84 o 
  -3   1   1      798.96      806.86     11.80 o 
  -2   1   1      498.51      470.84      8.23 o 
  -1   1   1      544.48      501.95      8.68 o 
   0   1   1     4201.12     4498.45    110.19 o 
   1   1   1     2299.60     2015.10     40.52 o 
   2   1   1      474.12      430.01      5.52 o 
   3   1   1      242.24      244.70      3.33 o 
   4   1   1       31.94       25.94      0.89 o 
   5   1   1       25.02       23.27      1.03 o 
   6   1   1        4.74        4.44      1.35 o 
   7   1   1        0.03       -1.08      3.79 o 
  -7   2   1        6.05        5.99      2.65 o 
  -6   2   1        4.39        3.50      1.89 o 
  -5   2   1        3.81        2.42      0.77 o 
  -4   2   1      246.02      250.16      9.81 o 
  -3   2   1      225.09      208.55      3.23 o 
  -2   2   1      528.09      485.00      9.10 o 
  -1   2   1       14.07       13.92      0.64 o 
   0   2   1     1130.38      955.25     17.31 o 
   1   2   1      570.19      558.62     36.92 o 
   2   2   1      495.51      462.12      7.48 o 
   3   2   1      113.69      120.17      2.05 o 
   4   2   1       17.82       16.14      1.00 o 
   5   2   1       17.94       22.29      1.08 o 
   6   2   1        3.72        3.60      1.40 o 
  -6   3   1       33.84       29.84      2.05 o 
  -5   3   1        7.65        7.00      0.86 o 
  -4   3   1       52.39       53.41      1.75 o 
  -3   3   1      221.44      212.64      4.31 o 
  -2   3   1       72.94       64.59      1.77 o 
  -1   3   1       90.99      100.73      7.23 o 
   0   3   1       44.56       42.26      1.11 o 
   1   3   1      414.70      388.13      9.01 o 
   2   3   1      332.39      313.69      6.80 o 
   3   3   1       44.16       41.27      1.28 o 
   4   3   1      117.97      115.00      3.65 o 
   5   3   1       32.01       33.48      2.39 o 
   6   3   1       22.44       23.81      4.08 o 
  -6   4   1        5.56        4.28      1.68 o 
  -5   4   1       18.25       20.37      1.40 o 
  -4   4   1       27.07       28.97      2.01 o 
  -3   4   1       98.89       90.46      6.27 o 
  -2   4   1      131.18      131.00      6.46 o 
  -1   4   1      144.88      166.62     12.10 o 
   0   4   1      773.86      743.78     13.68 o 
   1   4   1     1651.56     1586.75     28.80 o 
   2   4   1      275.48      267.12     28.95 o 
   3   4   1       94.00       98.91      3.18 o 
   4   4   1       21.87       21.21      1.71 o 
   5   4   1       17.26       15.39      1.67 o 
   6   4   1        2.01        0.98      1.38 o 
  -6   5   1       16.66       16.32      4.27 o 
  -5   5   1       25.46       23.09      6.66 o 
  -4   5   1        2.04        1.36      1.39 o 
  -3   5   1       50.02       59.59      5.82 o 
  -2   5   1      184.52      207.80     12.12 o 
  -1   5   1       63.90       62.43      1.73 o 
   0   5   1      100.79      101.36      2.12 o 
   1   5   1      106.20      107.17      2.49 o 
   2   5   1      298.73      332.72     40.14 o 
   3   5   1        7.00        6.98      1.23 o 
   4   5   1       41.42       44.36      7.57 o 
   5   5   1       10.11       12.35      2.04 o 
   6   5   1        0.22        0.40      2.03 o 
  -6   6   1       14.02       18.81      5.09 o 
  -5   6   1       92.40       86.57     14.31 o 
  -4   6   1       17.93       19.86      2.09 o 
  -3   6   1      120.61      124.74     22.28 o 
  -2   6   1       38.69       42.62      5.43 o 
  -1   6   1       42.14       42.78      1.52 o 
   0   6   1       48.88       54.32      2.61 o 
   1   6   1      125.14      132.87      3.08 o 
   2   6   1       78.80       88.55      8.31 o 
   3   6   1      151.68      168.34     17.32 o 
   4   6   1       79.92       92.17     13.78 o 
   5   6   1       24.10       22.91      3.59 o 
   6   6   1        0.84        2.18      2.42 o 
  -5   7   1        7.40        5.89      2.25 o 
  -4   7   1       68.01       70.39     14.69 o 
  -3   7   1       49.44       47.51      7.26 o 
  -2   7   1      194.80      194.76     15.80 o 
  -1   7   1        2.32        1.56      0.81 o 
   0   7   1       74.46       74.11      2.72 o 
   1   7   1       82.27       71.66      4.89 o 
   2   7   1       25.49       24.27      1.84 o 
   3   7   1       14.00       12.13      1.86 o 
   4   7   1       19.83       16.56      2.50 o 
   5   7   1        1.52        1.30      2.15 o 
  -5   8   1        2.39        3.41      2.10 o 
  -4   8   1       42.73       45.87      8.82 o 
  -3   8   1       72.61       82.19      9.95 o 
  -2   8   1       11.86       10.80      1.72 o 
  -1   8   1       24.21       24.25      1.37 o 
   0   8   1       23.39       26.18      2.04 o 
   1   8   1       58.58       56.39      2.35 o 
   2   8   1       17.78       21.50      2.07 o 
   3   8   1      234.07      260.78      8.17 o 
   4   8   1       20.06       25.72      6.52 o 
   5   8   1        1.21        2.36      2.52 o 
  -4   9   1        9.48        8.03      2.30 o 
  -3   9   1        1.66        1.34      1.66 o 
  -2   9   1       15.82       16.39      2.09 o 
  -1   9   1      110.38      112.56      7.19 o 
   0   9   1      141.74      132.32      6.70 o 
   1   9   1       51.20       51.02      3.38 o 
   2   9   1       40.36       42.85      2.82 o 
   3   9   1       24.90       21.95      2.53 o 
   4   9   1        3.83        4.80      2.36 o 
  -4  10   1       10.58       13.98      2.81 o 
  -3  10   1        0.72        1.60      2.00 o 
  -2  10   1        6.10        7.62      1.99 o 
  -1  10   1       34.34       32.41      4.39 o 
   0  10   1       12.30       12.71      1.75 o 
   1  10   1       11.33       12.30      1.78 o 
   2  10   1       12.60       13.06      1.96 o 
   3  10   1        2.37        3.76      2.05 o 
   4  10   1        1.02        1.70      2.43 o 
  -3  11   1        4.28        1.16      2.48 o 
  -2  11   1        4.07        2.97      1.93 o 
  -1  11   1        8.10        7.27      2.06 o 
   0  11   1        2.16        1.51      2.63 o 
   1  11   1        1.15        0.32      1.90 o 
   2  11   1        5.52        5.49      2.02 o 
   3  11   1        1.35        1.74      2.25 o 
  -1  12   1        5.49        5.02      3.16 o 
   0  12   1        3.52        3.43      3.15 o 
   1  12   1        8.51        6.92      2.34 o 
  -7   0   2        0.05        0.21      3.35 o 
  -6   0   2       14.17       14.68      2.88 o 
  -5   0   2       20.75       23.02      1.66 o 
  -4   0   2      141.77      129.29      5.15 o 
  -3   0   2        0.43        0.21      0.40 o 
  -2   0   2      849.09      781.34     11.96 o 
  -1   0   2     6502.67     7047.82    157.40 o 
   0   0   2      609.26      627.56     14.33 o 
   1   0   2     3728.32     3279.28     58.92 o 
   2   0   2      472.36      412.82      9.20 o 
   3   0   2      483.05      451.17     21.73 o 
   4   0   2        0.90        0.65      0.71 o 
   5   0   2        2.46        1.54      1.14 o 
   6   0   2        0.04        0.08      1.56 o 
  -7   1   2       12.66       14.06      2.77 o 
  -6   1   2        1.52        2.36      1.78 o 
  -5   1   2        0.86        0.21      1.02 o 
  -4   1   2      103.79      103.88      1.71 o 
  -3   1   2       56.29       49.89      1.76 o 
  -2   1   2       28.98       26.05      1.84 o 
  -1   1   2      184.29      170.55      3.84 o 
   0   1   2     1823.44     1895.66     46.89 o 
   1   1   2     1429.22     1376.80     19.06 o 
   2   1   2     1035.33      991.93     12.44 o 
   3   1   2      252.39      247.24      3.39 o 
   4   1   2       85.32       81.57      1.95 o 
   5   1   2        5.91        6.17      0.93 o 
   6   1   2        1.91        0.61      1.32 o 
  -7   2   2        9.20       10.12      2.67 o 
  -6   2   2       23.94       23.76      1.83 o 
  -5   2   2        8.51       10.97      1.32 o 
  -4   2   2        4.61        4.35      0.51 o 
  -3   2   2      637.34      616.61     13.61 o 
  -2   2   2      444.12      402.68      6.68 o 
  -1   2   2      765.12      757.17     34.35 o 
   0   2   2     3084.37     3178.13    167.86 o 
   1   2   2      277.35      255.26      4.09 o 
   2   2   2      143.17      133.21      2.46 o 
   3   2   2      138.62      136.61      2.82 o 
   4   2   2       52.56       50.27      1.77 o 
   5   2   2       60.11       63.33      1.96 o 
   6   2   2       15.35       23.95      1.80 o 
  -7   3   2        4.32        7.73      2.69 o 
  -6   3   2       31.68       29.62      2.35 o 
  -5   3   2        5.33        3.60      1.26 o 
  -4   3   2       27.09       28.31      1.65 o 
  -3   3   2       95.21      106.88      3.25 o 
  -2   3   2      402.18      371.04     20.51 o 
  -1   3   2      356.13      367.90     19.87 o 
   0   3   2      180.24      189.84      5.02 o 
   1   3   2      756.02      772.85     16.20 o 
   2   3   2       44.11       43.09      1.39 o 
   3   3   2       13.09       15.64      0.85 o 
   4   3   2       41.38       42.65      1.85 o 
   5   3   2       13.67       17.51      1.38 o 
   6   3   2       10.97       13.40      1.72 o 
  -6   4   2       10.21       11.07      1.77 o 
  -5   4   2        4.53        5.56      1.38 o 
  -4   4   2       31.09       28.17      1.61 o 
  -3   4   2      251.05      256.31     16.23 o 
  -2   4   2      306.78      315.36     18.44 o 
  -1   4   2      695.25      772.87     62.75 o 
   0   4   2       25.13       23.61      1.03 o 
   1   4   2      226.99      215.64      7.44 o 
   2   4   2      311.31      331.40      9.42 o 
   3   4   2       56.25       54.01      1.82 o 
   4   4   2       78.26       79.19      4.98 o 
   5   4   2       66.11       74.36      4.68 o 
   6   4   2        5.92        8.45      1.40 o 
  -6   5   2       15.38       13.13      2.31 o 
  -5   5   2        2.98        2.18      1.74 o 
  -4   5   2      143.06      160.63     13.13 o 
  -3   5   2      108.74      100.75      7.86 o 
  -2   5   2       32.75       46.22      4.51 o 
  -1   5   2      243.62      282.49     14.99 o 
   0   5   2      223.62      217.52      7.96 o 
   1   5   2      320.41      327.58      6.43 o 
   2   5   2       44.77       48.96      2.57 o 
   3   5   2        5.67        6.28      1.32 o 
   4   5   2       70.03       76.35      5.18 o 
   5   5   2       20.40       20.59      1.39 o 
   6   5   2        4.05        7.11      1.45 o 
  -6   6   2        2.01        3.04      2.33 o 
  -5   6   2       40.74       45.35      6.81 o 
  -4   6   2       47.79       47.15     12.11 o 
  -3   6   2       20.95       20.62      2.24 o 
  -2   6   2       14.55       12.91      1.12 o 
  -1   6   2      486.21      493.24      9.51 o 
   0   6   2      225.62      229.72     12.45 o 
   1   6   2      297.03      291.07     10.67 o 
   2   6   2       14.05       11.96      1.44 o 
   3   6   2      198.04      217.51     22.55 o 
   4   6   2       31.69       32.97      2.51 o 
   5   6   2        5.18        6.38      2.10 o 
   6   6   2        4.09        6.98      1.90 o 
  -5   7   2        3.71        4.60      2.02 o 
  -4   7   2       10.83        9.75      3.92 o 
  -3   7   2       25.64       25.37      4.27 o 
  -2   7   2       32.10       30.42      1.96 o 
  -1   7   2        7.68        6.91      0.97 o 
   0   7   2       52.37       53.24      2.68 o 
   1   7   2       33.38       33.06      1.63 o 
   2   7   2       87.58       88.71      3.48 o 
   3   7   2       97.01      108.60     13.82 o 
   4   7   2       57.66       61.38      3.40 o 
   5   7   2        1.30        2.17      2.15 o 
  -5   8   2        1.54        2.41      2.31 o 
  -4   8   2        5.45        5.15      2.07 o 
  -3   8   2        1.66        1.69      1.65 o 
  -2   8   2       17.46       15.19      1.80 o 
  -1   8   2      182.00      176.85      7.53 o 
   0   8   2      212.80      203.13     13.89 o 
   1   8   2       81.92       75.70      2.68 o 
   2   8   2       32.80       34.01      2.42 o 
   3   8   2        1.60        1.27      1.74 o 
   4   8   2        0.56       -0.05      1.88 o 
   5   8   2        0.84        1.32      2.44 o 
  -4   9   2        6.04        5.34      2.37 o 
  -3   9   2        4.11        2.12      1.86 o 
  -2   9   2      165.34      175.89      5.68 o 
  -1   9   2       30.91       29.76      2.47 o 
   0   9   2      281.16      282.61     22.15 o 
   1   9   2        1.28        0.53      1.31 o 
   2   9   2       23.88       21.96      1.92 o 
   3   9   2       17.23       15.02      2.19 o 
   4   9   2        4.78        4.83      2.35 o 
  -4  10   2        1.91       -1.08      2.11 o 
  -3  10   2        0.26        0.96      2.15 o 
  -2  10   2       29.21       30.75      3.04 o 
  -1  10   2       91.72       98.36      6.18 o 
   0  10   2       19.87       19.84      1.78 o 
   1  10   2        2.36        4.57      1.67 o 
   2  10   2       25.68       22.85      2.58 o 
   3  10   2        2.12        0.61      2.13 o 
  -3  11   2        1.17       -0.17      1.99 o 
  -2  11   2        2.30        2.24      1.87 o 
  -1  11   2        5.43        3.60      1.96 o 
   0  11   2        7.50        6.81      1.79 o 
   1  11   2        2.15        2.33      1.82 o 
   2  11   2        1.92        2.15      2.47 o 
   3  11   2        1.59        3.80      2.51 o 
  -1  12   2        7.91       10.30      2.96 o 
   0  12   2        5.06        5.42      2.88 o 
   1  12   2        2.67        0.91      2.65 o 
  -7   0   3        3.48        4.40      3.44 o 
  -6   0   3        0.43        0.42      2.58 o 
  -5   0   3       14.58       18.52      1.60 o 
  -4   0   3        3.75        3.75      0.64 o 
  -3   0   3        4.96        5.08      0.61 o 
  -2   0   3      117.26      105.12      2.68 o 
  -1   0   3      471.49      467.58     10.76 o 
   0   0   3     2445.19     2505.20     73.40 o 
   1   0   3       48.65       42.69      1.12 o 
   2   0   3      334.90      298.91      5.54 o 
   3   0   3       85.13       83.03      2.88 o 
   4   0   3       24.98       20.78      3.09 o 
   5   0   3       31.72       34.92      2.01 o 
   6   0   3        0.22       -0.10      1.90 o 
  -7   1   3        3.35        2.55      2.42 o 
  -6   1   3       30.69       36.10      2.67 o 
  -5   1   3       39.35       36.18      1.78 o 
  -4   1   3       15.07       16.15      0.62 o 
  -3   1   3      222.23      196.81      2.90 o 
  -2   1   3     1252.14     1194.55     19.10 o 
  -1   1   3     3763.07     4297.36    106.72 o 
   0   1   3      500.20      486.29     11.67 o 
   1   1   3     4584.21     4474.65     76.41 o 
   2   1   3        8.46        9.26      0.41 o 
   3   1   3       91.98       90.16      2.14 o 
   4   1   3       16.18       15.93      0.82 o 
   5   1   3       26.36       22.85      2.23 o 
   6   1   3       20.95       23.77      1.92 o 
  -7   2   3        2.25        1.34      2.46 o 
  -6   2   3       25.70       27.42      2.00 o 
  -5   2   3       16.72       15.70      1.38 o 
  -4   2   3      112.61      106.15      3.82 o 
  -3   2   3      102.86      111.20      2.30 o 
  -2   2   3       99.96      101.36      2.62 o 
  -1   2   3      105.50      119.67      6.37 o 
   0   2   3      435.89      449.94     15.64 o 
   1   2   3      851.40      828.84     14.47 o 
   2   2   3      236.83      221.38      4.09 o 
   3   2   3      134.18      137.88      2.70 o 
   4   2   3       12.28       10.89      0.81 o 
   5   2   3        3.30        3.04      0.90 o 
   6   2   3       22.59       28.92      2.06 o 
  -7   3   3       10.16        8.27      2.85 o 
  -6   3   3        6.83        7.12      1.59 o 
  -5   3   3       39.97       42.65      2.08 o 
  -4   3   3        4.24        2.50      1.17 o 
  -3   3   3      197.32      184.37      4.26 o 
  -2   3   3       11.11        8.46      0.77 o 
  -1   3   3        9.43        8.37      0.73 o 
   0   3   3      216.36      162.69     38.42 o 
   1   3   3     1140.28     1127.31     17.33 o 
   2   3   3      188.24      178.36      7.50 o 
   3   3   3       95.63       90.61      3.19 o 
   4   3   3       32.30       36.80      1.38 o 
   5   3   3      104.08      110.16      8.83 o 
   6   3   3       10.52       15.74      2.78 o 
  -6   4   3       17.41       18.35      2.62 o 
  -5   4   3       55.40       60.32      2.57 o 
  -4   4   3      147.91      149.05      8.49 o 
  -3   4   3       21.84       21.06      1.22 o 
  -2   4   3      123.45      146.31      5.71 o 
  -1   4   3       45.59       48.54      3.59 o 
   0   4   3       60.54       59.82      2.63 o 
   1   4   3      357.75      372.83     13.24 o 
   2   4   3      134.94      137.73      7.59 o 
   3   4   3      185.25      189.16      7.85 o 
   4   4   3       71.99       69.62      2.48 o 
   5   4   3       16.50       21.76      2.47 o 
   6   4   3        1.09        0.04      1.56 o 
  -6   5   3        5.85        5.69      2.16 o 
  -5   5   3       53.05       53.59      7.19 o 
  -4   5   3       36.86       34.84      2.16 o 
  -3   5   3      206.97      215.92     21.91 o 
  -2   5   3      405.40      458.49     32.92 o 
  -1   5   3      167.46      189.14     13.60 o 
   0   5   3      470.21      482.52      9.15 o 
   1   5   3       99.40      102.43      4.61 o 
   2   5   3      101.23      115.30      7.43 o 
   3   5   3       18.62       20.50      1.45 o 
   4   5   3      111.59      119.52      6.60 o 
   5   5   3       27.51       29.70      3.89 o 
   6   5   3        2.08        1.26      1.31 o 
  -6   6   3        6.78        4.18      2.44 o 
  -5   6   3        1.88        1.66      1.82 o 
  -4   6   3       40.87       42.33      3.66 o 
  -3   6   3       36.94       36.49      2.47 o 
  -2   6   3      118.69      127.89      6.68 o 
  -1   6   3       17.13       13.90      1.10 o 
   0   6   3      224.64      229.99     10.96 o 
   1   6   3       14.44       13.79      0.89 o 
   2   6   3       57.19       54.42      2.52 o 
   3   6   3       24.99       25.42      5.14 o 
   4   6   3      116.71      123.01     21.06 o 
   5   6   3        4.78        5.33      1.94 o 
  -5   7   3       21.85       23.42      3.38 o 
  -4   7   3       63.27       69.44      5.96 o 
  -3   7   3       37.01       31.37      5.29 o 
  -2   7   3       23.96       26.95      2.39 o 
  -1   7   3      295.94      283.20      5.90 o 
   0   7   3       35.26       29.73      5.55 o 
   1   7   3        1.30        1.47      0.93 o 
   2   7   3       49.95       48.45      2.88 o 
   3   7   3       79.46       76.41      8.71 o 
   4   7   3       11.63       14.70      2.25 o 
   5   7   3        2.59        2.44      1.99 o 
  -5   8   3       20.17       21.99      4.50 o 
  -4   8   3       11.84       12.22      2.35 o 
  -3   8   3       18.92       20.20      2.22 o 
  -2   8   3      207.25      218.43     14.14 o 
  -1   8   3       63.87       60.42      2.44 o 
   0   8   3      105.96      106.62      7.56 o 
   1   8   3       30.64       27.86      1.68 o 
   2   8   3       16.54       12.77      1.74 o 
   3   8   3        3.82        6.81      1.95 o 
   4   8   3       12.98       19.19      4.22 o 
   5   8   3        5.01        9.39      2.57 o 
  -4   9   3       30.64       31.27      7.62 o 
  -3   9   3       26.38       28.21      2.63 o 
  -2   9   3        7.28        5.79      1.62 o 
  -1   9   3      331.63      327.85     16.12 o 
   0   9   3       46.92       45.32      4.17 o 
   1   9   3       28.61       28.79      1.91 o 
   2   9   3       10.83       12.80      1.98 o 
   3   9   3       22.22       22.43      2.57 o 
   4   9   3        5.38        7.24      2.40 o 
  -4  10   3       15.45       20.46      4.47 o 
  -3  10   3       31.86       40.89      5.84 o 
  -2  10   3       34.22       33.41      2.70 o 
  -1  10   3       56.17       56.80      3.17 o 
   0  10   3       48.09       47.67      2.77 o 
   1  10   3        5.86        8.87      1.73 o 
   2  10   3       15.54       12.50      2.24 o 
   3  10   3        1.57        0.92      2.30 o 
  -3  11   3        0.92        0.65      2.27 o 
  -2  11   3        8.72        9.74      2.37 o 
  -1  11   3        1.74        0.54      2.41 o 
   0  11   3       10.05        7.20      1.82 o 
   1  11   3        2.49        2.00      2.12 o 
   2  11   3        6.35        7.00      3.10 o 
  -1  12   3        1.33        0.05      2.78 o 
   0  12   3        2.98        3.84      3.01 o 
  -7   0   4        0.22        0.07      3.29 o 
  -6   0   4        2.13        1.30      2.43 o 
  -5   0   4       53.09       52.16      2.50 o 
  -4   0   4       71.45       64.11      2.32 o 
  -3   0   4      217.23      204.51      4.47 o 
  -2   0   4      107.38       91.83      3.47 o 
  -1   0   4     2421.70     2946.96     51.62 o 
   0   0   4      478.34      471.84      9.98 o 
   1   0   4      815.06      726.93     18.15 o 
   2   0   4      124.89      112.54      2.37 o 
   3   0   4        2.33        2.87      0.99 o 
   4   0   4       88.41       82.91      5.62 o 
   5   0   4        0.57        0.12      1.58 o 
   6   0   4        2.20        3.50      2.06 o 
  -7   1   4       12.40       16.54      2.75 o 
  -6   1   4        1.54        1.54      1.31 o 
  -5   1   4        9.24        9.41      1.01 o 
  -4   1   4       51.97       43.45      1.36 o 
  -3   1   4      199.39      203.16      3.14 o 
  -2   1   4      921.85      908.74     14.66 o 
  -1   1   4      320.64      371.25     12.41 o 
   0   1   4        7.05        6.93      0.35 o 
   1   1   4       25.88       23.21      0.74 o 
   2   1   4     1158.10     1131.57     14.47 o 
   3   1   4       67.99       64.23      1.25 o 
   4   1   4       20.95       20.45      1.03 o 
   5   1   4       22.81       26.55      3.22 o 
   6   1   4        1.64        0.55      1.49 o 
  -7   2   4       12.95       14.89      2.83 o 
  -6   2   4       13.33       13.78      1.71 o 
  -5   2   4       48.54       41.58      2.00 o 
  -4   2   4       20.51       21.05      1.66 o 
  -3   2   4       34.87       33.78      1.47 o 
  -2   2   4      512.75      532.93     10.62 o 
  -1   2   4     1764.25     2029.28    107.91 o 
   0   2   4     2378.00     2450.86     48.24 o 
   1   2   4      460.91      448.75      7.09 o 
   2   2   4      318.72      335.31      4.93 o 
   3   2   4      115.26      110.48      3.88 o 
   4   2   4       14.09       13.64      1.29 o 
   5   2   4       24.53       23.04      2.99 o 
   6   2   4        0.68        0.90      1.63 o 
  -7   3   4       10.26       12.22      2.93 o 
  -6   3   4       21.09       21.26      1.88 o 
  -5   3   4       10.29        9.13      1.37 o 
  -4   3   4       19.83       19.60      1.52 o 
  -3   3   4       67.49       61.45      1.71 o 
  -2   3   4       21.72       20.51      0.97 o 
  -1   3   4       37.41       36.45      1.20 o 
   0   3   4     1227.58     1258.65     65.72 o 
   1   3   4      675.77      647.53      9.97 o 
   2   3   4      276.43      307.51     10.48 o 
   3   3   4      120.40      113.04      4.18 o 
   4   3   4       12.17       12.49      1.43 o 
   5   3   4       15.66       16.69      2.18 o 
   6   3   4        5.61        4.48      2.14 o 
  -6   4   4        1.62        1.09      1.61 o 
  -5   4   4       10.63       11.07      1.52 o 
  -4   4   4       29.78       27.05      2.07 o 
  -3   4   4       82.03       93.15      3.77 o 
  -2   4   4      310.38      352.69     17.67 o 
  -1   4   4     1025.60     1217.19     69.11 o 
   0   4   4      334.51      295.43     36.34 o 
   1   4   4      600.39      632.54     10.35 o 
   2   4   4      110.25      110.36      5.27 o 
   3   4   4       14.71       11.82      1.00 o 
   4   4   4       31.32       31.13      1.79 o 
   5   4   4       10.58       13.50      1.28 o 
   6   4   4        0.73        0.76      1.62 o 
  -6   5   4        3.02        2.45      2.14 o 
  -5   5   4        5.56        6.28      1.79 o 
  -4   5   4       50.97       44.60      3.14 o 
  -3   5   4       21.83       22.05      1.56 o 
  -2   5   4       13.55       11.29      2.00 o 
  -1   5   4       54.36       59.44      2.54 o 
   0   5   4      193.55      204.86      6.13 o 
   1   5   4      276.39      282.70     11.40 o 
   2   5   4       10.53       10.03      1.38 o 
   3   5   4       60.37       60.63      2.64 o 
   4   5   4       84.42       86.08      3.68 o 
   5   5   4        0.56        0.40      1.12 o 
  -6   6   4        7.31        7.89      2.30 o 
  -5   6   4       12.01       11.77      2.11 o 
  -4   6   4        8.94        9.38      1.72 o 
  -3   6   4       42.03       36.28      2.19 o 
  -2   6   4       48.92       51.67      4.26 o 
  -1   6   4       25.00       29.35      2.29 o 
   0   6   4      128.16      122.26      3.62 o 
   1   6   4       12.53        9.92      1.48 o 
   2   6   4        1.79        2.66      1.21 o 
   3   6   4       47.28       47.35     12.81 o 
   4   6   4       11.07        8.04      5.16 o 
   5   6   4        4.99        5.78      1.57 o 
  -5   7   4        9.63        6.80      2.30 o 
  -4   7   4       27.16       28.10      2.41 o 
  -3   7   4       70.35       79.78     13.41 o 
  -2   7   4       16.74       19.05      1.39 o 
  -1   7   4        6.40        6.05      1.04 o 
   0   7   4       90.92       87.56      3.71 o 
   1   7   4      195.60      194.79     11.34 o 
   2   7   4       34.66       32.96      7.39 o 
   3   7   4      106.78      120.90      9.93 o 
   4   7   4       10.12        8.68      2.13 o 
   5   7   4       10.41       12.98      3.01 o 
  -5   8   4       21.79       23.95      4.79 o 
  -4   8   4       68.27       82.12     11.82 o 
  -3   8   4        5.95        5.41      1.77 o 
  -2   8   4       12.30        7.92      1.66 o 
  -1   8   4      133.48      134.84      3.46 o 
   0   8   4      120.91      125.70     10.56 o 
   1   8   4       89.24       88.06      4.27 o 
   2   8   4       97.22       92.21      4.77 o 
   3   8   4        4.98        3.59      1.78 o 
   4   8   4        3.45        1.67      2.10 o 
  -4   9   4        4.46        2.02      2.36 o 
  -3   9   4       23.74       29.78      2.61 o 
  -2   9   4       47.25       49.81      2.86 o 
  -1   9   4        1.06        0.31      1.19 o 
   0   9   4       19.96       20.55      2.77 o 
   1   9   4      142.47      139.96      7.76 o 
   2   9   4       36.83       37.12      2.66 o 
   3   9   4        5.48        3.72      1.90 o 
   4   9   4        6.77        8.46      2.49 o 
  -4  10   4        9.03        7.44      2.70 o 
  -3  10   4       14.25       14.21      2.46 o 
  -2  10   4        6.01        4.20      1.98 o 
  -1  10   4        1.08        3.07      1.71 o 
   0  10   4       62.34       53.00      7.04 o 
   1  10   4       24.19       25.58      2.51 o 
   2  10   4        0.83        1.26      1.99 o 
   3  10   4        1.44       -0.05      2.04 o 
  -3  11   4        5.41        6.47      2.30 o 
  -2  11   4        9.94       10.20      2.39 o 
  -1  11   4        7.18        6.93      2.59 o 
   0  11   4       12.37       11.67      2.49 o 
   1  11   4        7.41        8.57      2.28 o 
   2  11   4        2.63        1.72      2.51 o 
   0  12   4        1.17        0.32      5.05 o 
  -7   0   5        0.00        0.24      3.35 o 
  -6   0   5       32.40       34.78      3.90 o 
  -5   0   5       14.13       15.14      1.46 o 
  -4   0   5       54.19       42.65      1.94 o 
  -3   0   5       19.12       19.72      2.30 o 
  -2   0   5      424.42      422.18     11.02 o 
  -1   0   5     1592.23     2031.79     76.77 o 
   0   0   5       22.86       21.43      0.94 o 
   1   0   5       55.92       51.94      1.30 o 
   2   0   5       22.92       23.25      0.93 o 
   3   0   5       25.78       22.49      1.04 o 
   4   0   5        2.61        2.77      1.24 o 
   5   0   5       13.27       17.35      2.18 o 
   6   0   5        0.04       -0.16      2.09 o 
  -7   1   5        1.87        2.02      2.34 o 
  -6   1   5       38.71       43.29      2.25 o 
  -5   1   5        5.33        4.22      0.90 o 
  -4   1   5       14.54       13.47      0.84 o 
  -3   1   5      318.92      304.32      5.31 o 
  -2   1   5     1861.83     2060.00     48.50 o 
  -1   1   5      145.15      180.40      5.26 o 
   0   1   5      282.12      306.95      4.92 o 
   1   1   5      310.11      301.21      4.37 o 
   2   1   5       41.25       45.32      1.32 o 
   3   1   5       12.68       12.50      0.67 o 
   4   1   5       94.73      101.39      2.28 o 
   5   1   5        7.69        5.23      1.25 o 
   6   1   5        0.93        0.58      1.59 o 
  -7   2   5       11.05       13.99      3.77 o 
  -6   2   5       24.35       25.63      3.44 o 
  -5   2   5        7.17        6.84      1.22 o 
  -4   2   5       54.80       53.95      1.86 o 
  -3   2   5      162.08      159.45      3.82 o 
  -2   2   5      145.57      158.95      7.83 o 
  -1   2   5      581.31      643.35     19.95 o 
   0   2   5      128.25      123.20      2.44 o 
   1   2   5      364.63      380.32      9.75 o 
   2   2   5       95.23       93.87      1.68 o 
   3   2   5      195.74      208.91      7.71 o 
   4   2   5       58.51       64.86      4.85 o 
   5   2   5       26.30       26.58      4.66 o 
   6   2   5        1.33        0.82      1.71 o 
  -7   3   5        2.92        3.92      2.04 o 
  -6   3   5        7.10        6.83      1.54 o 
  -5   3   5       17.89       14.21      1.57 o 
  -4   3   5      100.50       95.89      3.28 o 
  -3   3   5       33.12       26.94      1.12 o 
  -2   3   5      725.11      839.91     29.04 o 
  -1   3   5       15.66       15.45      1.10 o 
   0   3   5        5.26        4.68      0.47 o 
   1   3   5       99.36       96.24      1.69 o 
   2   3   5       45.36       53.01      1.41 o 
   3   3   5      133.68      143.76      5.29 o 
   4   3   5      272.04      294.21     16.06 o 
   5   3   5        0.81        0.53      1.15 o 
   6   3   5        5.81        9.80      1.99 o 
  -6   4   5       10.76        9.90      1.73 o 
  -5   4   5      167.47      160.39     14.45 o 
  -4   4   5       51.47       51.63      2.26 o 
  -3   4   5       11.25        9.92      1.09 o 
  -2   4   5      109.35      126.84      7.22 o 
  -1   4   5      241.34      264.46     12.25 o 
   0   4   5      217.35      246.78      4.94 o 
   1   4   5      114.76      134.73      2.29 o 
   2   4   5      158.95      151.10      6.99 o 
   3   4   5       92.61       89.38      2.85 o 
   4   4   5       13.46       12.77      1.44 o 
   5   4   5       17.83       19.72      2.07 o 
   6   4   5        1.61        0.53      1.72 o 
  -6   5   5        0.94        0.36      2.03 o 
  -5   5   5       11.77        9.42      1.96 o 
  -4   5   5       76.96       78.29      9.16 o 
  -3   5   5      119.57      124.37      5.00 o 
  -2   5   5        0.29        0.25      0.78 o 
  -1   5   5      148.58      157.96     10.45 o 
   0   5   5      113.47      132.37      5.52 o 
   1   5   5       58.86       56.55      1.50 o 
   2   5   5        9.60       11.60      1.07 o 
   3   5   5      117.28      121.20      6.07 o 
   4   5   5       37.34       38.36      5.20 o 
   5   5   5       18.26       20.10      2.39 o 
  -6   6   5        8.62        7.69      2.33 o 
  -5   6   5       13.93       14.97      2.32 o 
  -4   6   5       26.61       29.01      3.37 o 
  -3   6   5        1.16        0.21      1.24 o 
  -2   6   5        2.66        2.13      0.93 o 
  -1   6   5       92.62      101.11      7.63 o 
   0   6   5       67.48       71.37      3.34 o 
   1   6   5       25.44       19.86      2.88 o 
   2   6   5       74.59       79.87      5.61 o 
   3   6   5       70.63       69.44      7.41 o 
   4   6   5        6.90        4.77      1.21 o 
   5   6   5        3.14        2.93      1.21 o 
  -5   7   5       21.66       25.91      4.36 o 
  -4   7   5       38.81       43.25      6.18 o 
  -3   7   5      130.93      141.73      8.78 o 
  -2   7   5       69.62       82.82      5.13 o 
  -1   7   5       21.43       19.61      1.31 o 
   0   7   5       74.10       71.16      2.02 o 
   1   7   5        6.56        5.90      1.33 o 
   2   7   5       45.87       37.86      2.33 o 
   3   7   5       35.98       33.80      6.24 o 
   4   7   5        6.59        7.91      2.17 o 
   5   7   5        1.73        1.06      2.36 o 
  -5   8   5       13.54       13.18      2.88 o 
  -4   8   5       29.51       36.73      6.84 o 
  -3   8   5       13.27       13.63      1.96 o 
  -2   8   5        0.59        0.46      1.24 o 
  -1   8   5       24.73       21.60      1.52 o 
   0   8   5       10.10        8.31      1.07 o 
   1   8   5       56.92       54.03      9.02 o 
   2   8   5       11.81        7.91      1.80 o 
   3   8   5       11.64        7.76      3.42 o 
   4   8   5        0.09        0.09      2.16 o 
  -4   9   5        4.61        5.98      2.25 o 
  -3   9   5        8.75        6.66      2.41 o 
  -2   9   5       25.38       24.42      2.28 o 
  -1   9   5       20.36       17.70      2.63 o 
   0   9   5       26.17       22.81      2.12 o 
   1   9   5       36.03       34.93      7.39 o 
   2   9   5        1.21        0.15      1.77 o 
   3   9   5        3.91        3.05      2.14 o 
   4   9   5       10.01       12.56      2.67 o 
  -4  10   5        2.16        4.22      2.85 o 
  -3  10   5        5.61        5.86      2.40 o 
  -2  10   5        6.42        5.05      1.97 o 
  -1  10   5       24.05       26.87      1.73 o 
   0  10   5       30.19       33.11      4.72 o 
   1  10   5       21.46       15.93      2.28 o 
   2  10   5        5.99        3.98      2.21 o 
   3  10   5       13.66       18.74      2.84 o 
  -2  11   5        4.48        3.39      2.24 o 
  -1  11   5       22.88       25.28      3.45 o 
   0  11   5        6.86        7.74      2.32 o 
   1  11   5       10.48        7.78      2.39 o 
   2  11   5        1.03       -0.16      2.03 o 
  -7   0   6       19.32       16.13      3.50 o 
  -6   0   6        4.56        3.43      2.58 o 
  -5   0   6      326.53      302.05      7.85 o 
  -4   0   6      204.54      201.97      5.49 o 
  -3   0   6        1.88        1.43      0.82 o 
  -2   0   6      728.57      803.50     18.56 o 
  -1   0   6        0.08        0.72      0.41 o 
   0   0   6      474.53      468.66     10.05 o 
   1   0   6        8.29        8.65      0.61 o 
   2   0   6       62.98       59.45      1.61 o 
   3   0   6       35.99       31.01      1.56 o 
   4   0   6       14.95       13.76      1.82 o 
   5   0   6        4.96        3.17      1.83 o 
   6   0   6        0.32        0.66      2.43 o 
  -7   1   6        3.42        1.43      2.21 o 
  -6   1   6       20.53       23.16      1.82 o 
  -5   1   6       24.26       23.98      1.22 o 
  -4   1   6       43.39       37.05      2.24 o 
  -3   1   6      392.65      390.26      7.27 o 
  -2   1   6      344.43      364.43      6.23 o 
  -1   1   6      862.10     1102.35     37.60 o 
   0   1   6      301.23      318.94      4.97 o 
   1   1   6      629.12      640.29      8.82 o 
   2   1   6       71.62       68.21      1.85 o 
   3   1   6        8.32        8.00      0.78 o 
   4   1   6       35.68       35.88      3.16 o 
   5   1   6       14.44       15.34      2.03 o 
   6   1   6        1.78        2.89      1.80 o 
  -7   2   6        3.44        2.53      2.42 o 
  -6   2   6       20.96       18.46      1.77 o 
  -5   2   6       25.32       21.92      1.18 o 
  -4   2   6      116.18      108.42      3.25 o 
  -3   2   6      167.29      150.63      4.55 o 
  -2   2   6      830.88      919.83     27.43 o 
  -1   2   6       46.46       55.19      1.81 o 
   0   2   6      110.90      123.28      3.43 o 
   1   2   6        5.44        4.08      0.51 o 
   2   2   6      441.60      463.37     11.07 o 
   3   2   6       75.98       73.52      3.90 o 
   4   2   6      156.46      163.43     15.47 o 
   5   2   6        4.26        4.94      1.52 o 
   6   2   6        0.86        0.41      1.76 o 
  -6   3   6        0.78        1.08      1.49 o 
  -5   3   6       31.32       27.53      1.73 o 
  -4   3   6       63.69       62.27      3.08 o 
  -3   3   6       32.45       36.47      1.33 o 
  -2   3   6      152.95      171.08      9.80 o 
  -1   3   6       35.32       38.33      1.39 o 
   0   3   6       35.99       32.60      2.39 o 
   1   3   6      392.08      358.44      8.79 o 
   2   3   6      107.08      104.98      3.76 o 
   3   3   6      106.47      110.84      2.54 o 
   4   3   6        2.34        1.72      0.89 o 
   5   3   6       16.25       17.40      2.98 o 
  -6   4   6        1.56        0.63      1.61 o 
  -5   4   6        3.74        3.22      1.33 o 
  -4   4   6      129.01      134.02      3.42 o 
  -3   4   6       18.28       18.21      1.41 o 
  -2   4   6      369.24      426.66     12.88 o 
  -1   4   6      422.27      475.51     20.35 o 
   0   4   6      568.48      584.13     15.88 o 
   1   4   6        7.06        8.00      0.79 o 
   2   4   6       79.91       79.19      2.26 o 
   3   4   6       46.40       53.13      2.90 o 
   4   4   6       80.32       82.69      4.37 o 
   5   4   6        0.91        1.15      1.25 o 
  -6   5   6        1.89        1.60      2.04 o 
  -5   5   6        4.78        3.79      1.72 o 
  -4   5   6        0.56        0.27      1.48 o 
  -3   5   6       18.38       17.04      1.27 o 
  -2   5   6       13.02       13.18      1.17 o 
  -1   5   6      109.98      139.08      4.59 o 
   0   5   6      184.53      203.05      4.37 o 
   1   5   6      152.38      151.53      3.44 o 
   2   5   6       17.47       17.89      1.17 o 
   3   5   6       36.17       38.23      3.40 o 
   4   5   6        2.54        2.00      1.02 o 
   5   5   6        5.36        6.44      1.33 o 
  -6   6   6        8.67        8.27      2.51 o 
  -5   6   6       26.26       30.78      2.69 o 
  -4   6   6        7.69        8.51      1.94 o 
  -3   6   6       20.17       22.60      1.49 o 
  -2   6   6       40.35       49.49      4.41 o 
  -1   6   6       16.91       18.61      1.24 o 
   0   6   6       62.62       65.16      4.14 o 
   1   6   6      146.18      143.25      5.20 o 
   2   6   6       19.52       16.45      1.78 o 
   3   6   6        9.66        8.11      1.23 o 
   4   6   6        6.39        5.66      1.72 o 
   5   6   6       10.00       12.14      1.51 o 
  -5   7   6        3.22        4.08      2.02 o 
  -4   7   6       14.89       15.36      2.36 o 
  -3   7   6       48.30       50.77      7.09 o 
  -2   7   6       20.30       22.38      2.34 o 
  -1   7   6      163.24      181.20      4.65 o 
   0   7   6       53.90       54.37      2.05 o 
   1   7   6       13.23        9.12      3.50 o 
   2   7   6       35.28       39.34      5.57 o 
   3   7   6       15.31       15.58      1.99 o 
   4   7   6       11.24       10.72      2.27 o 
  -5   8   6        2.39        3.13      2.64 o 
  -4   8   6       37.60       42.31      3.28 o 
  -3   8   6      149.57      168.68     17.26 o 
  -2   8   6      201.54      225.31      6.43 o 
  -1   8   6       18.84       20.22      1.49 o 
   0   8   6      144.19      156.74     12.08 o 
   1   8   6       12.96       11.35      1.94 o 
   2   8   6        9.78        6.94      2.25 o 
   3   8   6        3.69        4.38      2.04 o 
   4   8   6        2.43        1.52      1.90 o 
  -4   9   6        0.20        0.01      2.53 o 
  -3   9   6       56.35       55.36      3.36 o 
  -2   9   6       19.34       16.26      2.24 o 
  -1   9   6       81.59       82.18      2.82 o 
   0   9   6       31.10       29.17      2.30 o 
   1   9   6       33.22       24.91      2.38 o 
   2   9   6       22.60       18.00      2.16 o 
   3   9   6       12.51       14.18      2.47 o 
  -3  10   6        0.35        0.20      2.23 o 
  -2  10   6       23.64       24.77      2.60 o 
  -1  10   6       14.36       16.85      4.04 o 
   0  10   6       25.85       32.96      5.93 o 
   1  10   6       30.14       29.50      3.26 o 
   2  10   6        3.48        2.95      1.99 o 
  -2  11   6        0.46        0.59      2.23 o 
  -1  11   6        3.82        3.49      5.61 o 
   0  11   6       43.85       48.24      4.90 o 
   1  11   6        0.49       -0.21      2.30 o 
  -7   0   7        0.17       -0.04      3.50 o 
  -6   0   7       59.45       64.31      5.68 o 
  -5   0   7        0.35        0.21      1.11 o 
  -4   0   7       17.44       12.27      2.57 o 
  -3   0   7      181.73      182.03      4.95 o 
  -2   0   7      512.01      632.27     19.48 o 
  -1   0   7     1097.13     1388.60     52.22 o 
   0   0   7      127.62      116.49      3.32 o 
   1   0   7      148.78      132.75      4.85 o 
   2   0   7        6.75        5.09      0.89 o 
   3   0   7      100.41       97.68      2.93 o 
   4   0   7       63.81       68.07      3.62 o 
   5   0   7        5.93        5.37      2.13 o 
  -7   1   7       10.13       10.75      2.70 o 
  -6   1   7       11.24       10.93      1.58 o 
  -5   1   7       67.03       58.76      1.88 o 
  -4   1   7       50.64       45.85      1.34 o 
  -3   1   7      341.72      334.71      5.90 o 
  -2   1   7      794.62      935.53     29.15 o 
  -1   1   7       76.50       77.76      1.99 o 
   0   1   7      151.18      161.83      2.83 o 
   1   1   7       26.94       30.02      0.90 o 
   2   1   7      137.96      136.11      3.43 o 
   3   1   7       69.84       65.57      2.42 o 
   4   1   7       12.59        9.82      2.73 o 
   5   1   7        6.22        5.50      1.45 o 
  -6   2   7        4.50        3.90      1.40 o 
  -5   2   7      151.48      157.19      6.41 o 
  -4   2   7       62.34       58.43      2.26 o 
  -3   2   7       28.34       26.97      1.30 o 
  -2   2   7      120.94      142.26      4.22 o 
  -1   2   7      647.14      692.23     24.64 o 
   0   2   7       98.40      100.32      1.93 o 
   1   2   7       39.10       43.17      1.15 o 
   2   2   7       31.64       31.51      1.12 o 
   3   2   7      126.29      140.58      4.33 o 
   4   2   7       17.61       15.36      1.19 o 
   5   2   7        7.13        6.25      1.50 o 
  -6   3   7        0.61        0.07      1.51 o 
  -5   3   7       16.57       16.59      1.50 o 
  -4   3   7       92.66       88.24      3.77 o 
  -3   3   7      142.35      131.84      4.68 o 
  -2   3   7      156.48      163.93     10.60 o 
  -1   3   7       58.15       77.37      8.28 o 
   0   3   7       75.81       75.13      1.72 o 
   1   3   7       93.88       86.55      1.87 o 
   2   3   7       72.52       77.50      2.23 o 
   3   3   7       25.29       24.65      1.39 o 
   4   3   7       11.82       11.86      1.23 o 
   5   3   7        8.96        9.96      1.72 o 
  -6   4   7        1.17        0.90      1.63 o 
  -5   4   7        4.91        3.65      1.41 o 
  -4   4   7       18.87       19.48      1.56 o 
  -3   4   7       47.29       50.35      2.40 o 
  -2   4   7       26.39       24.41      2.02 o 
  -1   4   7       38.39       43.32      3.30 o 
   0   4   7       30.50       29.31      1.85 o 
   1   4   7        9.63        6.35      1.72 o 
   2   4   7       10.26       10.97      1.10 o 
   3   4   7       24.44       26.62      1.58 o 
   4   4   7       24.27       25.73      1.75 o 
   5   4   7        2.28        1.52      1.28 o 
  -6   5   7        3.07        1.74      2.09 o 
  -5   5   7        7.02        7.69      2.28 o 
  -4   5   7       25.28       22.58      2.77 o 
  -3   5   7       29.57       33.85      2.11 o 
  -2   5   7       10.70       10.41      1.14 o 
  -1   5   7       12.94       15.74      1.10 o 
   0   5   7      476.60      495.17     11.42 o 
   1   5   7        3.39        1.60      1.13 o 
   2   5   7       75.93       79.90      2.45 o 
   3   5   7       29.59       34.03      1.65 o 
   4   5   7        5.22        5.46      1.14 o 
   5   5   7        8.99       12.22      1.50 o 
  -6   6   7        7.21        6.87      2.28 o 
  -5   6   7        1.36        0.58      1.92 o 
  -4   6   7        5.83        7.83      1.84 o 
  -3   6   7       21.25       19.89      2.28 o 
  -2   6   7       59.92       69.40      3.08 o 
  -1   6   7       80.75       90.25      2.93 o 
   0   6   7       48.17       48.34      2.96 o 
   1   6   7        6.24        6.86      1.49 o 
   2   6   7        2.12        1.31      1.46 o 
   3   6   7        3.67        2.56      1.23 o 
   4   6   7        1.29        1.44      1.41 o 
  -5   7   7        0.13       -0.65      2.22 o 
  -4   7   7       27.72       26.34      7.68 o 
  -3   7   7       89.02       92.19      3.97 o 
  -2   7   7      163.94      197.49      9.91 o 
  -1   7   7       39.24       41.48      1.82 o 
   0   7   7       59.84       64.35      2.27 o 
   1   7   7       47.95       47.19      2.69 o 
   2   7   7       45.62       45.79      2.67 o 
   3   7   7        3.17        1.83      1.83 o 
   4   7   7        1.52        1.57      1.92 o 
  -5   8   7        3.25        2.63      2.73 o 
  -4   8   7       13.29       12.24      2.46 o 
  -3   8   7      128.51      143.70      8.65 o 
  -2   8   7      132.37      149.26     11.05 o 
  -1   8   7       28.62       30.41      1.97 o 
   0   8   7       35.29       38.05      2.49 o 
   1   8   7        0.04        0.13      1.56 o 
   2   8   7       27.36       20.97      2.24 o 
   3   8   7        2.03        2.36      1.86 o 
   4   8   7        7.17        8.56      2.56 o 
  -4   9   7       30.41       37.84      3.56 o 
  -3   9   7        3.69        2.39      2.07 o 
  -2   9   7       27.83       30.50      2.03 o 
  -1   9   7        8.26        4.83      1.58 o 
   0   9   7        0.23        0.23      1.51 o 
   1   9   7       14.17       11.61      1.96 o 
   2   9   7        3.50        4.17      1.87 o 
   3   9   7        1.90        1.53      2.23 o 
  -3  10   7       15.19       16.42      2.80 o 
  -2  10   7        0.30        0.48      2.60 o 
  -1  10   7       10.80        9.01      2.39 o 
   0  10   7        8.04        5.08      1.95 o 
   1  10   7        0.84        1.49      1.97 o 
   2  10   7        2.49        1.26      1.85 o 
  -2  11   7        0.38        0.01      2.94 o 
  -1  11   7        1.41        1.32      2.45 o 
   0  11   7        3.50        1.62      2.05 o 
  -6   0   8        0.23       -0.05      1.44 o 
  -5   0   8        1.42        1.08      1.19 o 
  -4   0   8       83.04       76.97      3.39 o 
  -3   0   8      349.32      366.98      9.59 o 
  -2   0   8      106.22      129.38      3.85 o 
  -1   0   8        0.11        0.29      0.57 o 
   0   0   8      438.21      481.47     10.51 o 
   1   0   8       79.73       84.70      2.54 o 
   2   0   8        6.17        7.55      1.01 o 
   3   0   8       20.48       19.73      1.37 o 
   4   0   8        0.08       -0.27      1.70 o 
   5   0   8        0.63        0.06      2.07 o 
  -6   1   8        2.78        2.28      1.42 o 
  -5   1   8      111.13      107.14      2.66 o 
  -4   1   8      148.09      140.33      6.44 o 
  -3   1   8       31.74       31.54      1.25 o 
  -2   1   8      286.11      333.06      8.62 o 
  -1   1   8      418.31      482.33     12.20 o 
   0   1   8      101.63      114.93      2.25 o 
   1   1   8       15.10       17.35      0.73 o 
   2   1   8       47.99       44.56      1.31 o 
   3   1   8       46.51       48.29      2.25 o 
   4   1   8       38.72       35.08      1.98 o 
   5   1   8        0.85        0.79      1.42 o 
  -6   2   8        2.93        2.97      1.48 o 
  -5   2   8       69.28       65.64      5.09 o 
  -4   2   8       47.85       40.98      1.90 o 
  -3   2   8       70.16       73.05      3.42 o 
  -2   2   8       49.73       52.01      1.76 o 
  -1   2   8      225.47      246.58      5.61 o 
   0   2   8        1.28        0.45      0.57 o 
   1   2   8       16.90       19.96      0.78 o 
   2   2   8      157.31      129.96     22.21 o 
   3   2   8      120.67      112.18      2.87 o 
   4   2   8        8.08        6.57      1.15 o 
   5   2   8        0.44       -0.33      1.58 o 
  -6   3   8        2.23        1.89      1.58 o 
  -5   3   8        0.36        0.38      1.00 o 
  -4   3   8       25.94       24.50      1.61 o 
  -3   3   8       16.27       17.22      1.54 o 
  -2   3   8       44.44       50.78      1.77 o 
  -1   3   8       28.44       24.18      2.42 o 
   0   3   8       53.17       59.62      1.71 o 
   1   3   8      223.36      233.34      6.30 o 
   2   3   8       37.01       37.24      1.35 o 
   3   3   8        7.99        7.06      1.02 o 
   4   3   8        1.44        2.00      1.14 o 
   5   3   8        7.29        7.66      1.73 o 
  -6   4   8        4.38        2.42      1.66 o 
  -5   4   8       14.80       13.49      1.65 o 
  -4   4   8       17.68       15.22      1.35 o 
  -3   4   8        7.80        7.20      1.09 o 
  -2   4   8       49.12       47.58      5.06 o 
  -1   4   8      446.26      495.24     33.23 o 
   0   4   8       37.08       40.46      1.53 o 
   1   4   8       47.22       43.64      1.81 o 
   2   4   8       13.97       13.59      1.18 o 
   3   4   8      107.03      108.81      2.84 o 
   4   4   8        9.06       10.66      1.33 o 
   5   4   8        3.52        4.43      1.73 o 
  -6   5   8        8.23        7.94      2.34 o 
  -5   5   8        8.93        7.71      2.03 o 
  -4   5   8        0.30        0.05      1.22 o 
  -3   5   8       14.54       10.88      1.22 o 
  -2   5   8       27.01       31.05      2.31 o 
  -1   5   8       55.58       51.77      7.07 o 
   0   5   8      161.81      159.90      3.56 o 
   1   5   8       33.58       37.42      1.67 o 
   2   5   8       69.09       71.70      2.39 o 
   3   5   8        9.94       10.07      1.34 o 
   4   5   8       12.63       12.76      1.44 o 
  -5   6   8       15.11       18.56      2.57 o 
  -4   6   8       91.67       97.11      4.16 o 
  -3   6   8       18.83       21.51      2.26 o 
  -2   6   8      106.30      105.82      5.00 o 
  -1   6   8       47.76       51.10      3.72 o 
   0   6   8        2.43        1.23      1.14 o 
   1   6   8       27.57       22.89      1.95 o 
   2   6   8       97.25       95.13      9.56 o 
   3   6   8        8.68       10.94      1.62 o 
   4   6   8        5.56        5.97      1.38 o 
  -5   7   8        5.79        3.60      2.42 o 
  -4   7   8       21.73       19.28      2.44 o 
  -3   7   8       85.01       93.84      5.18 o 
  -2   7   8       12.58       13.75      1.55 o 
  -1   7   8       31.24       31.69      2.27 o 
   0   7   8      192.75      179.78      9.95 o 
   1   7   8       69.82       67.43      3.14 o 
   2   7   8       87.44       87.12      3.77 o 
   3   7   8        6.52        7.47      2.10 o 
   4   7   8        1.17        1.53      2.17 o 
  -4   8   8        3.38        2.97      2.54 o 
  -3   8   8       40.12       40.80      4.88 o 
  -2   8   8       42.78       42.68      8.02 o 
  -1   8   8       20.60       19.57      1.90 o 
   0   8   8        9.31        9.37      1.82 o 
   1   8   8       41.27       36.01      2.55 o 
   2   8   8       12.17       10.66      1.91 o 
   3   8   8        4.45        5.02      2.20 o 
  -4   9   8       12.41       11.28      2.68 o 
  -3   9   8        9.27        8.32      2.23 o 
  -2   9   8        5.49        5.17      1.96 o 
  -1   9   8        1.95        2.51      2.18 o 
   0   9   8       46.67       48.82      2.99 o 
   1   9   8        3.30        3.31      1.93 o 
   2   9   8        9.24        9.90      2.23 o 
  -3  10   8       19.25       28.25      4.22 o 
  -2  10   8        0.72       -0.37      2.74 o 
  -1  10   8        0.11       -0.47      2.48 o 
   0  10   8        9.03       11.56      2.53 o 
   1  10   8        1.42        1.01      2.09 o 
  -6   0   9        0.37       -0.01      1.56 o 
  -5   0   9       14.23       12.75      1.66 o 
  -4   0   9      164.34      165.25      9.16 o 
  -3   0   9       36.60       38.42      2.06 o 
  -2   0   9       93.78      121.40      3.84 o 
  -1   0   9      114.22      120.97      3.19 o 
   0   0   9       10.11        9.43      1.01 o 
   1   0   9       17.88       20.53      1.80 o 
   2   0   9       15.32       14.23      1.28 o 
   3   0   9       32.28       27.85      2.36 o 
   4   0   9       12.08       10.67      2.21 o 
   5   0   9        0.14        0.66      2.41 o 
  -6   1   9        0.31       -0.12      1.03 o 
  -5   1   9       32.88       36.66      1.61 o 
  -4   1   9      191.05      181.53      3.76 o 
  -3   1   9      452.79      472.57     11.43 o 
  -2   1   9        8.97        9.86      0.89 o 
  -1   1   9      151.86      167.39      3.28 o 
   0   1   9        4.93        4.89      0.62 o 
   1   1   9       40.60       39.48      1.25 o 
   2   1   9        1.66        1.01      0.66 o 
   3   1   9       92.27       94.16      4.99 o 
   4   1   9        8.21        7.80      1.43 o 
   5   1   9        1.87        1.85      1.64 o 
  -6   2   9        1.31        1.22      1.47 o 
  -5   2   9        6.54        6.67      1.10 o 
  -4   2   9      182.37      174.76      7.24 o 
  -3   2   9       34.01       34.89      1.44 o 
  -2   2   9       56.83       61.96      3.00 o 
  -1   2   9       87.59       93.31      3.94 o 
   0   2   9       57.41       57.01      3.02 o 
   1   2   9        7.55        7.46      0.65 o 
   2   2   9        9.52        9.90      1.00 o 
   3   2   9        7.40        8.00      1.42 o 
   4   2   9       17.67       19.03      1.77 o 
   5   2   9        6.38        9.81      1.90 o 
  -6   3   9        4.30        2.03      1.62 o 
  -5   3   9       35.31       32.30      2.06 o 
  -4   3   9      287.20      293.10     12.50 o 
  -3   3   9      192.51      204.89      5.56 o 
  -2   3   9        1.54        0.88      0.85 o 
  -1   3   9      138.72      156.15     14.87 o 
   0   3   9      146.34      138.30      3.57 o 
   1   3   9       14.87       14.66      0.80 o 
   2   3   9        9.85       10.50      1.06 o 
   3   3   9       37.31       36.21      1.58 o 
   4   3   9       14.80       19.77      1.52 o 
   5   3   9        3.47        5.03      1.80 o 
  -6   4   9        7.96        4.83      1.76 o 
  -5   4   9        8.31        5.85      2.01 o 
  -4   4   9       21.96       20.90      1.49 o 
  -3   4   9       20.33       20.65      1.36 o 
  -2   4   9      210.02      235.70      7.28 o 
  -1   4   9       11.57       12.61      1.33 o 
   0   4   9       92.92       95.70      3.91 o 
   1   4   9       16.62       12.91      0.91 o 
   2   4   9       66.26       62.96      2.63 o 
   3   4   9       12.67       12.04      1.27 o 
   4   4   9        2.24        1.56      1.26 o 
  -6   5   9        1.09        0.53      2.23 o 
  -5   5   9       11.25       10.69      1.98 o 
  -4   5   9       69.70       76.42      7.43 o 
  -3   5   9       78.03       85.57      7.08 o 
  -2   5   9       41.05       42.94      5.04 o 
  -1   5   9      345.52      326.22     62.05 o 
   0   5   9       21.19       21.25      1.59 o 
   1   5   9       31.58       30.10      1.83 o 
   2   5   9       18.26       18.82      1.39 o 
   3   5   9       33.00       32.60      1.71 o 
   4   5   9       12.17       14.03      1.49 o 
  -5   6   9       15.35       14.06      2.84 o 
  -4   6   9       21.22       22.46      2.42 o 
  -3   6   9       69.05       78.87      5.37 o 
  -2   6   9       18.44       20.07      1.64 o 
  -1   6   9       51.49       51.44      4.19 o 
   0   6   9       24.39       23.54      2.43 o 
   1   6   9       19.77       16.67      1.76 o 
   2   6   9       19.48       18.09      1.47 o 
   3   6   9        6.65        7.15      1.63 o 
   4   6   9        4.88        5.30      1.48 o 
  -5   7   9        5.03        4.36      2.41 o 
  -4   7   9       18.36       20.94      2.60 o 
  -3   7   9        7.83        6.05      1.49 o 
  -2   7   9      123.95      138.45     18.04 o 
  -1   7   9      106.54      110.86      7.47 o 
   0   7   9        2.30        1.85      1.55 o 
   1   7   9       70.68       65.23      3.11 o 
   2   7   9        0.92        0.85      1.75 o 
   3   7   9        5.23        4.39      1.91 o 
  -4   8   9        4.50        4.26      2.18 o 
  -3   8   9        5.65        5.41      2.26 o 
  -2   8   9        8.62       10.06      1.99 o 
  -1   8   9       10.43       11.39      1.84 o 
   0   8   9       36.19       34.34      2.77 o 
   1   8   9       12.67       10.56      1.84 o 
   2   8   9        5.31        3.05      1.88 o 
   3   8   9        5.39        2.20      1.91 o 
  -3   9   9        3.76        2.87      2.83 o 
  -2   9   9       12.39       10.88      2.40 o 
  -1   9   9       14.40       12.83      2.85 o 
   0   9   9       10.43        9.98      2.14 o 
   1   9   9        1.63        1.01      1.91 o 
   2   9   9        0.84        1.46      2.02 o 
  -2  10   9        2.01        0.23      3.18 o 
  -1  10   9        5.62        7.17      5.56 o 
   0  10   9        4.84        1.82      2.18 o 
   1  10   9        5.92        6.51      2.22 o 
  -6   0  10        1.91        1.03      1.63 o 
  -5   0  10       12.24       13.32      2.10 o 
  -4   0  10       83.65       83.87      5.01 o 
  -3   0  10      321.74      377.21      9.63 o 
  -2   0  10       52.06       57.94      2.58 o 
  -1   0  10       63.80       63.74      2.17 o 
   0   0  10       85.21       74.45      2.43 o 
   1   0  10       25.53       24.73      1.45 o 
   2   0  10       21.23       22.78      1.53 o 
   3   0  10        9.66        7.72      1.69 o 
   4   0  10        0.34        0.64      1.74 o 
  -6   1  10        0.70        0.69      1.15 o 
  -5   1  10        5.40        4.65      1.19 o 
  -4   1  10       71.32       71.08      2.65 o 
  -3   1  10       34.07       36.24      1.50 o 
  -2   1  10       72.97       86.21      3.98 o 
  -1   1  10      120.78      132.57      2.25 o 
   0   1  10      190.93      176.66      3.14 o 
   1   1  10       68.69       66.47      1.68 o 
   2   1  10       28.42       29.81      1.21 o 
   3   1  10       15.57       15.16      1.23 o 
   4   1  10       16.32       16.32      2.94 o 
  -6   2  10        1.16        0.58      1.57 o 
  -5   2  10        0.39        0.07      1.08 o 
  -4   2  10       26.03       27.18      1.47 o 
  -3   2  10       69.29       72.58      2.18 o 
  -2   2  10       29.94       38.33      3.15 o 
  -1   2  10        5.04        5.36      0.69 o 
   0   2  10       23.15       25.67      0.99 o 
   1   2  10       50.19       51.32      1.50 o 
   2   2  10       61.45       57.28      2.52 o 
   3   2  10       22.07       21.59      1.41 o 
   4   2  10        9.17        8.28      1.72 o 
  -6   3  10        2.02        2.38      1.72 o 
  -5   3  10       36.74       35.92      3.43 o 
  -4   3  10       58.55       54.13      2.14 o 
  -3   3  10       27.86       32.26      1.67 o 
  -2   3  10        7.37        7.16      1.04 o 
  -1   3  10      136.74      144.84      5.44 o 
   0   3  10      146.61      151.75      5.34 o 
   1   3  10       16.57       15.42      1.02 o 
   2   3  10       10.39        9.82      1.14 o 
   3   3  10       15.62       15.11      1.35 o 
   4   3  10        5.78        6.07      1.33 o 
  -6   4  10        5.62        4.87      2.19 o 
  -5   4  10        3.85        2.95      1.44 o 
  -4   4  10       26.93       25.10      2.98 o 
  -3   4  10       14.18       12.36      1.85 o 
  -2   4  10       13.73       13.85      1.51 o 
  -1   4  10       88.59       92.20      4.82 o 
   0   4  10       13.14       11.86      1.39 o 
   1   4  10       47.27       44.24      1.94 o 
   2   4  10       20.24       20.27      1.38 o 
   3   4  10        8.51        7.10      1.27 o 
   4   4  10        4.44        4.33      1.38 o 
  -5   5  10        5.00        5.22      2.07 o 
  -4   5  10       20.85       17.93      1.64 o 
  -3   5  10       29.54       27.83      3.42 o 
  -2   5  10       63.82       60.10     14.59 o 
  -1   5  10      293.93      307.84     30.27 o 
   0   5  10      104.11       96.11      3.88 o 
   1   5  10       38.53       35.24      2.90 o 
   2   5  10       47.64       51.04      2.54 o 
   3   5  10        3.90        4.44      1.19 o 
   4   5  10        0.83        1.24      1.32 o 
  -5   6  10        1.27        1.32      2.16 o 
  -4   6  10        2.36        2.70      1.46 o 
  -3   6  10       55.61       54.15      6.18 o 
  -2   6  10       23.06       27.43      8.26 o 
  -1   6  10       51.00       46.87     11.62 o 
   0   6  10       94.82       89.36      4.86 o 
   1   6  10       84.23       77.90      7.84 o 
   2   6  10        7.47        6.24      1.30 o 
   3   6  10        5.66        5.75      1.39 o 
  -5   7  10        1.92        1.80      2.34 o 
  -4   7  10        0.33        0.18      1.96 o 
  -3   7  10        9.25        9.59      1.87 o 
  -2   7  10       47.53       58.44     10.58 o 
  -1   7  10       28.65       32.44      2.44 o 
   0   7  10        3.55        2.72      1.60 o 
   1   7  10        4.49        3.12      1.65 o 
   2   7  10        6.95        4.75      1.76 o 
   3   7  10        6.45       10.57      3.05 o 
  -4   8  10       12.32       14.44      2.63 o 
  -3   8  10        0.02       -0.20      1.97 o 
  -2   8  10        9.11        8.69      1.99 o 
  -1   8  10       18.53       21.02      2.18 o 
   0   8  10        5.53        4.12      1.91 o 
   1   8  10        0.25        0.32      1.61 o 
   2   8  10        4.06        2.44      1.72 o 
  -3   9  10        2.87        0.66      3.05 o 
  -2   9  10        3.90        3.79      2.09 o 
  -1   9  10       18.56       14.38      2.77 o 
   0   9  10        3.34        3.95      2.14 o 
   1   9  10        6.86        8.35      2.08 o 
  -1  10  10       11.49        9.59      2.99 o 
  -6   0  11        5.43        5.66      2.11 o 
  -5   0  11       13.77       13.33      1.99 o 
  -4   0  11       38.98       36.84      3.81 o 
  -3   0  11        0.32        1.72      1.43 o 
  -2   0  11        0.28       -0.07      1.24 o 
  -1   0  11      203.67      199.30      5.21 o 
   0   0  11       74.76       77.69      2.59 o 
   1   0  11       57.93       55.19      4.46 o 
   2   0  11        5.52        5.50      1.26 o 
   3   0  11        0.12       -0.62      1.76 o 
   4   0  11        1.31        1.75      2.04 o 
  -6   1  11        3.62        3.94      1.30 o 
  -5   1  11       15.51       12.35      1.35 o 
  -4   1  11       32.55       32.54      1.84 o 
  -3   1  11      100.41      112.40      5.05 o 
  -2   1  11      127.37      139.72      5.84 o 
  -1   1  11        7.16        7.62      0.79 o 
   0   1  11      164.82      169.30      3.14 o 
   1   1  11       93.32       98.06      2.20 o 
   2   1  11       29.16       28.71      1.26 o 
   3   1  11       10.54       11.52      1.31 o 
   4   1  11        2.43        2.16      1.60 o 
  -6   2  11        3.17        2.49      1.46 o 
  -5   2  11        2.97        1.64      1.28 o 
  -4   2  11       43.47       41.25      3.25 o 
  -3   2  11       18.39       19.73      1.48 o 
  -2   2  11        2.93        3.49      1.18 o 
  -1   2  11      117.96      123.46      2.81 o 
   0   2  11       38.27       39.54      1.43 o 
   1   2  11       44.37       42.37      1.47 o 
   2   2  11       12.66       12.93      1.24 o 
   3   2  11       43.25       44.96      2.76 o 
   4   2  11        4.60        6.41      1.76 o 
  -6   3  11        2.08        1.29      1.84 o 
  -5   3  11        0.16       -0.31      1.21 o 
  -4   3  11       30.68       32.05      1.56 o 
  -3   3  11      128.94      140.85      9.42 o 
  -2   3  11       59.59       68.40      7.58 o 
  -1   3  11      110.58      118.38      6.66 o 
   0   3  11       63.08       59.96      2.08 o 
   1   3  11       14.42       13.87      0.99 o 
   2   3  11      131.23      130.80      3.25 o 
   3   3  11        2.22        2.41      1.21 o 
   4   3  11        0.95        1.40      1.69 o 
  -5   4  11        2.98        3.38      1.67 o 
  -4   4  11        4.83        4.30      1.31 o 
  -3   4  11       61.83       62.66      2.48 o 
  -2   4  11       79.49       90.97     12.11 o 
  -1   4  11       19.67       16.74      1.47 o 
   0   4  11       30.64       33.67      2.53 o 
   1   4  11       57.17       58.82      2.07 o 
   2   4  11        0.94        0.91      1.11 o 
   3   4  11       15.52       14.85      1.52 o 
   4   4  11        3.04        3.17      1.48 o 
  -5   5  11        0.33        0.50      1.77 o 
  -4   5  11       26.95       30.56      3.67 o 
  -3   5  11       26.61       22.80      7.60 o 
  -2   5  11      106.65       79.09     25.55 o 
  -1   5  11        4.50        2.73      1.38 o 
   0   5  11       78.02       75.85      3.01 o 
   1   5  11       11.06       13.82      2.20 o 
   2   5  11       14.58       12.94      1.34 o 
   3   5  11       16.03       18.62      1.97 o 
  -5   6  11        7.74        4.53      2.05 o 
  -4   6  11        5.81        7.78      2.16 o 
  -3   6  11        9.20        7.05      1.57 o 
  -2   6  11       26.24       25.02     10.46 o 
  -1   6  11       37.00       39.14      8.88 o 
   0   6  11        2.30        0.96      1.45 o 
   1   6  11       28.53       23.02      2.00 o 
   2   6  11        4.20        3.23      1.60 o 
   3   6  11        0.61        0.29      1.38 o 
  -3   7  11        0.33        0.15      1.58 o 
  -2   7  11        1.24        1.68      1.54 o 
  -1   7  11       28.52       31.95      2.43 o 
   0   7  11        8.35        8.03      2.83 o 
   1   7  11       10.40       10.47      2.52 o 
   2   7  11        2.82        0.92      2.52 o 
  -3   8  11       10.76        7.73      2.12 o 
  -2   8  11        2.40        2.38      1.77 o 
  -1   8  11       31.47       34.79      3.97 o 
   0   8  11        4.73        4.54      1.86 o 
   1   8  11        3.33        4.87      1.91 o 
   2   8  11        0.76        0.51      1.72 o 
  -2   9  11        6.33       10.57      2.50 o 
  -1   9  11       18.29       17.17      3.54 o 
   0   9  11        0.78        0.37      2.08 o 
  -6   0  12        0.06        0.72      2.82 o 
  -5   0  12       12.70       11.28      2.01 o 
  -4   0  12       48.16       47.21      4.09 o 
  -3   0  12       13.58       10.25      1.83 o 
  -2   0  12       13.09       15.42      2.30 o 
  -1   0  12       39.90       39.40      2.96 o 
   0   0  12       19.54       19.80      1.51 o 
   1   0  12       70.40       69.47      3.30 o 
   2   0  12        2.01        2.08      1.36 o 
   3   0  12       10.40       11.90      2.43 o 
   4   0  12        0.19        0.53      2.58 o 
  -6   1  12        0.24        0.36      1.52 o 
  -5   1  12       17.22       16.34      1.64 o 
  -4   1  12       26.22       30.75      1.73 o 
  -3   1  12       20.41       23.35      2.23 o 
  -2   1  12       20.37       22.26      3.54 o 
  -1   1  12       56.98       58.08      2.71 o 
   0   1  12       28.09       27.33      1.17 o 
   1   1  12       18.39       19.94      1.15 o 
   2   1  12       77.08       80.27      3.02 o 
   3   1  12        9.78        6.44      1.65 o 
   4   1  12        0.34       -0.19      1.75 o 
  -5   2  12        9.99       10.14      1.68 o 
  -4   2  12        7.17        5.19      1.31 o 
  -3   2  12       89.86      106.63      4.78 o 
  -2   2  12       95.66      110.24      3.78 o 
  -1   2  12       31.59       29.75      1.96 o 
   0   2  12       29.58       28.80      1.21 o 
   1   2  12       23.78       23.67      1.19 o 
   2   2  12       67.92       67.41      2.74 o 
   3   2  12       19.50       18.57      1.52 o 
   4   2  12        2.12        1.45      1.87 o 
  -5   3  12       18.17       20.55      1.99 o 
  -4   3  12       10.84       10.35      1.58 o 
  -3   3  12       39.99       40.24      2.46 o 
  -2   3  12       68.67       67.04      3.87 o 
  -1   3  12       15.68       14.07      3.21 o 
   0   3  12       73.67       68.84      2.42 o 
   1   3  12       12.34       11.33      1.25 o 
   2   3  12       11.64       13.40      1.35 o 
   3   3  12        7.34        8.85      1.45 o 
  -5   4  12        9.51        8.32      1.79 o 
  -4   4  12       19.93       16.05      2.83 o 
  -3   4  12       96.64       88.28     15.42 o 
  -2   4  12       94.42      103.42     13.05 o 
  -1   4  12       87.71       78.82      3.07 o 
   0   4  12       96.43       94.75      3.19 o 
   1   4  12       18.26       19.67      1.44 o 
   2   4  12       59.23       60.15      3.57 o 
   3   4  12        3.69        2.79      1.38 o 
  -5   5  12        9.13        7.71      2.13 o 
  -4   5  12        2.23        0.25      1.30 o 
  -3   5  12       28.37       26.90     12.13 o 
  -2   5  12       14.20       15.73      1.95 o 
  -1   5  12        1.18        1.06      1.38 o 
   0   5  12       52.03       51.77      3.99 o 
   1   5  12      112.32      117.39      3.94 o 
   2   5  12       21.28       19.74      1.56 o 
   3   5  12        0.42        0.38      1.40 o 
  -4   6  12        9.47        6.01      3.29 o 
  -3   6  12        4.60        3.65      1.26 o 
  -2   6  12        1.23        0.85      1.14 o 
  -1   6  12       18.41       14.19      3.14 o 
   0   6  12       44.42       41.30      8.71 o 
   1   6  12       15.85       13.57      2.89 o 
   2   6  12        1.16        0.63      1.25 o 
  -4   7  12        7.52        3.13      2.21 o 
  -3   7  12        9.53        8.02      3.54 o 
  -2   7  12        4.57        2.95      1.56 o 
  -1   7  12        6.56        6.02      1.96 o 
   0   7  12        8.40        9.47      1.94 o 
   1   7  12        7.38        7.66      2.71 o 
   2   7  12        0.46        0.85      2.61 o 
  -3   8  12        1.93        1.81      1.89 o 
  -2   8  12       14.80       17.74      3.00 o 
  -1   8  12        3.16        2.73      2.59 o 
   0   8  12        0.78        0.47      2.04 o 
   1   8  12        1.45        1.43      1.85 o 
  -5   0  13        1.33       -0.12      1.83 o 
  -4   0  13        5.79        5.56      1.94 o 
  -3   0  13       22.63       19.86      2.24 o 
  -2   0  13        4.95        3.67      1.94 o 
  -1   0  13      108.06      102.95      5.33 o 
   0   0  13       14.05       15.69      1.54 o 
   1   0  13       21.11       22.37      1.73 o 
   2   0  13       10.63       11.57      1.67 o 
   3   0  13        7.17        7.31      2.52 o 
  -5   1  13       29.63       30.41      2.16 o 
  -4   1  13       76.65       86.50      2.79 o 
  -3   1  13        3.53        4.14      1.54 o 
  -2   1  13       23.14       21.02      1.94 o 
  -1   1  13        1.45        0.88      1.33 o 
   0   1  13       10.70       10.17      1.00 o 
   1   1  13       13.50       15.11      1.09 o 
   2   1  13        4.16        4.27      1.20 o 
   3   1  13        0.35        0.26      1.62 o 
  -5   2  13       16.79       14.19      1.74 o 
  -4   2  13       19.25       18.24      1.79 o 
  -3   2  13       12.27       12.28      2.73 o 
  -2   2  13        5.31        4.15      1.57 o 
  -1   2  13       15.33       16.66      1.68 o 
   0   2  13       12.54       12.31      1.00 o 
   1   2  13        3.55        2.01      0.92 o 
   2   2  13        2.16        1.33      1.22 o 
   3   2  13        0.39        0.88      1.54 o 
  -5   3  13        5.62        4.98      2.17 o 
  -4   3  13        0.36       -0.88      1.80 o 
  -3   3  13       72.51       76.40      6.77 o 
  -2   3  13       51.50       47.28      5.16 o 
  -1   3  13       11.53       10.04      1.54 o 
   0   3  13       66.01       61.83      1.86 o 
   1   3  13        3.79        3.76      1.24 o 
   2   3  13        0.94        0.56      1.19 o 
   3   3  13        8.20        7.35      1.52 o 
  -5   4  13        0.59        0.50      1.84 o 
  -4   4  13        5.76        4.87      2.70 o 
  -3   4  13        8.27        6.46      1.90 o 
  -2   4  13       77.46       84.49     13.72 o 
  -1   4  13       57.08       52.33      2.65 o 
   0   4  13       27.77       25.02      1.31 o 
   1   4  13       65.27       67.30      2.41 o 
   2   4  13        2.11        1.68      1.35 o 
   3   4  13        4.73        5.81      1.45 o 
  -4   5  13       13.84       13.69      4.64 o 
  -3   5  13        6.75        4.07      2.32 o 
  -2   5  13       23.60       25.78      2.24 o 
  -1   5  13        6.81        6.86      2.25 o 
   0   5  13       33.73       32.89      2.85 o 
   1   5  13       12.37       11.88      1.54 o 
   2   5  13        0.94        1.75      1.41 o 
  -4   6  13        1.30        0.81      1.55 o 
  -3   6  13       14.88       10.56      3.93 o 
  -2   6  13       12.25        8.99      2.65 o 
  -1   6  13        4.78        5.57      1.49 o 
   0   6  13       25.61       28.70      3.70 o 
   1   6  13       25.02       24.32      2.93 o 
   2   6  13        2.27        2.23      1.49 o 
  -3   7  13        5.24        3.51      2.02 o 
  -2   7  13        1.50        0.80      1.54 o 
  -1   7  13        4.68        2.63      3.11 o 
   0   7  13        9.77        6.98      1.88 o 
   1   7  13        3.88        1.44      2.69 o 
  -1   8  13       10.25       14.49      3.37 o 
  -5   0  14       44.77       49.86      3.40 o 
  -4   0  14        1.17        0.47      2.08 o 
  -3   0  14       28.87       30.39      3.55 o 
  -2   0  14        0.11       -0.07      2.04 o 
  -1   0  14       11.64       12.60      2.40 o 
   0   0  14        5.61        4.84      2.35 o 
   1   0  14        0.07       -0.23      1.35 o 
   2   0  14       24.33       29.04      2.93 o 
   3   0  14       10.90       12.30      2.84 o 
  -5   1  14        0.85        0.63      1.50 o 
  -4   1  14        3.15        1.44      1.55 o 
  -3   1  14       19.10       18.89      2.19 o 
  -2   1  14       35.94       37.42      2.53 o 
  -1   1  14        0.62        0.47      1.48 o 
   0   1  14       27.23       25.73      2.90 o 
   1   1  14       20.30       20.98      1.28 o 
   2   1  14        2.38        1.84      1.24 o 
  -5   2  14        2.48        2.05      1.69 o 
  -4   2  14        8.50        8.91      2.22 o 
  -3   2  14       11.43       11.20      2.07 o 
  -2   2  14        9.45       10.04      1.89 o 
  -1   2  14       36.37       31.67      5.32 o 
   0   2  14       45.02       36.99      2.26 o 
   1   2  14       44.35       43.87      1.87 o 
   2   2  14       10.99       11.59      1.52 o 
  -4   3  14        0.82        0.77      1.98 o 
  -3   3  14        2.35        1.75      1.81 o 
  -2   3  14       29.31       29.71      2.30 o 
  -1   3  14       35.31       35.45      2.44 o 
   0   3  14        5.45        4.03      1.18 o 
   1   3  14       47.46       46.14      1.95 o 
   2   3  14       17.15       17.33      1.66 o 
  -4   4  14        8.94        9.20      2.08 o 
  -3   4  14        8.18        6.40      2.00 o 
  -2   4  14       22.57       21.00      3.01 o 
  -1   4  14        9.27        8.30      1.66 o 
   0   4  14       31.51       32.63      2.14 o 
   1   4  14        3.40        3.48      1.28 o 
   2   4  14       13.16       14.67      1.66 o 
  -4   5  14        6.79        5.18      2.66 o 
  -3   5  14        7.14        4.80      3.30 o 
  -2   5  14       12.39       10.26      2.45 o 
  -1   5  14       18.81       16.48      1.94 o 
   0   5  14       16.58       17.71      1.86 o 
   1   5  14        2.21        1.30      1.41 o 
  -3   6  14        9.99        8.82      5.56 o 
  -2   6  14        7.73        4.76      1.59 o 
  -1   6  14       10.24        9.62      4.22 o 
   0   6  14       31.00       37.14      4.25 o 
   1   6  14        2.54        3.77      1.89 o 
  -2   7  14        8.03        6.12      1.75 o 
  -1   7  14       15.80       13.30      3.24 o 
  -4   0  15        3.83        5.88      2.91 o 
  -3   0  15        7.85        7.14      3.07 o 
  -2   0  15        1.52        0.70      2.58 o 
  -1   0  15        6.57        5.38      2.46 o 
   0   0  15        7.17        6.60      2.52 o 
   1   0  15       16.34       14.29      1.97 o 
   2   0  15        0.61        1.41      2.31 o 
  -4   1  15        3.05        2.42      2.04 o 
  -3   1  15       13.41       12.72      2.30 o 
  -2   1  15       20.44       21.38      2.35 o 
  -1   1  15        2.51        1.40      1.68 o 
   0   1  15       14.44       11.19      1.90 o 
   1   1  15        5.09        4.47      1.17 o 
   2   1  15        4.77        4.94      1.42 o 
  -4   2  15        0.04        0.67      2.05 o 
  -3   2  15        8.52        6.62      1.99 o 
  -2   2  15        4.75        3.01      2.16 o 
  -1   2  15        0.26        0.23      1.42 o 
   0   2  15       38.02       41.83      2.59 o 
   1   2  15        4.90        5.46      1.46 o 
   2   2  15        8.76        8.58      1.50 o 
  -4   3  15        5.70        3.95      2.30 o 
  -3   3  15       14.26       12.56      4.49 o 
  -2   3  15       18.55       15.63      2.07 o 
  -1   3  15       41.28       42.65      4.43 o 
   0   3  15       19.27       15.86      2.02 o 
   1   3  15       26.39       25.73      1.74 o 
  -3   4  15        4.08        4.71      2.90 o 
  -2   4  15        9.87        9.17      2.08 o 
  -1   4  15       16.46       19.12      2.17 o 
   0   4  15        8.65        6.42      2.70 o 
   1   4  15        7.95        6.00      1.43 o 
  -3   5  15       10.48        7.73      2.64 o 
  -2   5  15       10.21        6.77      2.05 o 
  -1   5  15       20.37       18.02      2.15 o 
   0   5  15        3.13        0.96      2.87 o 
  -1   6  15       13.09       17.33      3.36 o 
  -3   0  16        1.83        2.39      2.97 o 
  -2   0  16        2.08        2.08      2.49 o 
  -1   0  16       10.63        7.81      2.60 o 
   0   0  16        0.35        0.34      2.72 o 
   1   0  16        0.05        0.76      2.81 o 
  -3   1  16       18.51       17.50      2.46 o 
  -2   1  16        1.50        0.90      1.73 o 
  -1   1  16        1.57        1.43      1.56 o 
   0   1  16        3.86        3.33      1.87 o 
   1   1  16        2.54        1.83      1.66 o 
  -3   2  16        9.67       10.22      2.13 o 
  -2   2  16       21.23       16.11      2.33 o 
  -1   2  16       16.73       18.70      2.31 o 
   0   2  16        3.55        2.55      1.92 o 
   1   2  16       23.89       27.29      2.33 o 
  -3   3  16        3.63        2.65      2.22 o 
  -2   3  16        0.23        1.00      1.86 o 
  -1   3  16       22.87       21.27      3.39 o 
   0   3  16        8.45        9.25      2.68 o 
  -2   4  16        1.44        0.84      1.89 o 
  -1   4  16       10.92        9.00      1.86 o 
   0   4  16        0.95        1.52      2.90 o 
  -2   0  17        2.97        3.69      2.81 o 
  -1   0  17        2.90        1.57      3.10 o 
  -2   1  17        6.67        3.56      2.26 o 
  -1   1  17        7.21        6.58      2.23 o 
  -1   2  17       21.07       22.89      2.69 o 
                                                 
